# Supplementary material for: Computational Analysis of Naturally Occurring Aristolochic Acid Analogues and Their Biological Sources
Source: Biomolecules. 2021 Sep 11;11(9):1344. doi: 10.3390/biom11091344 (PMC8471445; doi:10.3390/biom11091344)
Supplement: Supplementary file 1 [file biomolecules-11-01344-s001.zip]

Archive with 43 entries (38 files):
- Supplementary Materials/
- Supplementary Materials/Supplementary Data/
- Supplementary Materials/Supplementary Data/Supplementary Data 1.xlsx
- Supplementary Materials/Supplementary Data/Supplementary Data 10.xlsx
- Supplementary Materials/Supplementary Data/Supplementary Data 2.xlsx
- Supplementary Materials/Supplementary Data/Supplementary Data 3.xlsx
- Supplementary Materials/Supplementary Data/Supplementary Data 4.xlsx
- Supplementary Materials/Supplementary Data/Supplementary Data 5.xlsx
- Supplementary Materials/Supplementary Data/Supplementary Data 6.xlsx
- Supplementary Materials/Supplementary Data/Supplementary Data 7.xlsx
- Supplementary Materials/Supplementary Data/Supplementary Data 8/
- Supplementary Materials/Supplementary Data/Supplementary Data 8/Analysis of computer predicted acute toxicity of aristolochic acid analogues.py
- Supplementary Materials/Supplementary Data/Supplementary Data 8/Analysis of computer predicted genotoxicity of aristolochic acid analogues.py
- Supplementary Materials/Supplementary Data/Supplementary Data 8/Analysis of computer predicted health effects of aristolochic acid analogues.py
- Supplementary Materials/Supplementary Data/Supplementary Data 8/Analysis of exclusive aristolochic acid analogues.py
- Supplementary Materials/Supplementary Data/Supplementary Data 8/Analysis of relationship of aristolochic acid analogues and their biological sources.py
- Supplementary Materials/Supplementary Data/Supplementary Data 8/Analysis of the chemical space of aristolochic acid analogues.py
- Supplementary Materials/Supplementary Data/Supplementary Data 8/Computation for molecular properties of aristolochic acid analogues.py
- Supplementary Materials/Supplementary Data/Supplementary Data 8/Virtual screening of aristolochic acid analogues.py
- Supplementary Materials/Supplementary Data/Supplementary Data 9/
- Supplementary Materials/Supplementary Data/Supplementary Data 9/Analysis of computer predicted acute toxicity_LD50 Mouse IP.html
- Supplementary Materials/Supplementary Data/Supplementary Data 9/Analysis of computer predicted acute toxicity_LD50 Mouse IV.html
- Supplementary Materials/Supplementary Data/Supplementary Data 9/Analysis of computer predicted acute toxicity_LD50 Mouse OR.html
- Supplementary Materials/Supplementary Data/Supplementary Data 9/Analysis of computer predicted acute toxicity_LD50 Mouse SC.html
- Supplementary Materials/Supplementary Data/Supplementary Data 9/Analysis of computer predicted acute toxicity_LD50 Rat IP.html
- Supplementary Materials/Supplementary Data/Supplementary Data 9/Analysis of computer predicted acute toxicity_LD50 Rat OR.html
- Supplementary Materials/Supplementary Data/Supplementary Data 9/Analysis of computer predicted genotoxicity_Ames Test.html
- Supplementary Materials/Supplementary Data/Supplementary Data 9/Analysis of computer predicted genotoxicity_Carcinogenicity Rodent.html
- Supplementary Materials/Supplementary Data/Supplementary Data 9/Analysis of computer predicted genotoxicity_Chromosome Aberrations In Vitro.html
- Supplementary Materials/Supplementary Data/Supplementary Data 9/Analysis of computer predicted genotoxicity_Chromosome Aberrations In Vivo.html
- Supplementary Materials/Supplementary Data/Supplementary Data 9/Analysis of computer predicted health effects_Blood_Cardiovascular.html
- Supplementary Materials/Supplementary Data/Supplementary Data 9/Analysis of computer predicted health effects_Eye_Skin.html
- Supplementary Materials/Supplementary Data/Supplementary Data 9/Analysis of computer predicted health effects_Kidney_Liver.html
- Supplementary Materials/Supplementary Data/Supplementary Data 9/Analysis of computer predicted health effects_Lungs_Gastrointestinal.html
- Supplementary Materials/Supplementary Data/Supplementary Data 9/Analysis of molecular properties of aristolochic acid analogues.html
- Supplementary Materials/Supplementary Figures/
- Supplementary Materials/Supplementary Figures/Figure S1.pdf
- Supplementary Materials/Supplementary Figures/Figure S2.pdf
- Supplementary Materials/Supplementary Figures/Figure S3.pdf
- Supplementary Materials/Supplementary Figures/Figure S4.pdf
- Supplementary Materials/Supplementary Figures/Figure S5.pdf
- Supplementary Materials/Supplementary Figures/Figure S6.pdf
- Supplementary Materials/Supplementary Figures/Figure S7.pdf
