# Supplementary material for: Computational Analysis of Naturally Occurring Aristolochic Acid Analogues and Their Biological Sources
Source: Biomolecules. 2021 Sep 11;11(9):1344. doi: 10.3390/biom11091344 (PMC8471445; doi:10.3390/biom11091344)
Supplement: Supplementary file 1 [file biomolecules-11-01344-s001.zip › Supplementary Materials/Supplementary Data/Supplementary Data 1.xlsx]

## Sheet: Sheet1
AAAs No.	Structure(Organic Part)	Compound Name	InchiKey	SMILES	Class	Number of biological sources
1		sodium aristolochate F	UFLANRFLZDSXDA-UHFFFAOYSA-M	Oc1cc2cc([N+]([O-])=O)c(c(C([O-])=O)cc3c4OCO3)c4c2cc1.[Na+]	Aristolochic acids	1
2		sodium 7-hydroxyaristolochate	URKKOVZEKYOOTJ-UHFFFAOYSA-M	Oc1c2cc([N+]([O-])=O)c3c(C([O-])=O)cc(OCO4)c4c3c2ccc1.[Na+]	Aristolochic acids	1
3		aristolochic acid II	MEEXETVZNQYRSP-UHFFFAOYSA-N	O=C(O)c1cc2c(c3c1c([N+](=O)[O-])cc1ccccc13)OCO2	Aristolochic acids	29
4		Sodium aristolochate II	IFCATRHBIOPSEC-UHFFFAOYSA-M	O=C([O-])c1cc2c(c3c1c([N+](=O)[O-])cc1ccccc13)OCO2.[Na+]	Aristolochic acids	4
5		aristolochic acid Ia	LGZIKBZSCRORQN-UHFFFAOYSA-N	O=C(O)c1cc2c(c3c1c([N+](=O)[O-])cc1c(O)cccc13)OCO2	Aristolochic acids	2
6		aristolochic acid C	NBFGYDJKTHENDP-UHFFFAOYSA-N	O=C(O)c1cc2c(c3c1c([N+](=O)[O-])cc1ccc(O)cc13)OCO2	Aristolochic acids	13
7		aristolochic acid F	BWNOCXWHNUKJRI-UHFFFAOYSA-N	OC(c1cc2c(OCO2)c3c1c([N+]([O-])=O)cc4c3ccc(O)c4)=O	Aristolochic acids	1
8		Sodium aristolochate C	JXGRRSBIDGEJQO-UHFFFAOYSA-M	O=C([O-])c1cc2c(c3c1c([N+](=O)[O-])cc1ccc(O)cc13)OCO2.[Na+]	Aristolochic acids	2
9		aristolochic acid G	RGAHJXZSRGWIHO-UHFFFAOYSA-N	OC(c1cc2c(OCO2)c3c1c([N+]([O-])=O)cc4c3cc(O)cc4O)=O	Aristolochic acids	1
10		sodium aristolochate II	ZITFGKJHIOYLMO-UHFFFAOYSA-M	COc1cc2cc([N+]([O-])=O)c(c(C([O-])=O)cc3c4OCO3)c4c2cc1.[Na+]	Aristolochic acids	1
11		Aristolochic acid II methyl ester	RBGIJIJFPKZIDT-UHFFFAOYSA-N	COC(=O)c1cc2c(c3c1c([N+](=O)[O-])cc1ccccc13)OCO2	Aristolochic acids	4
12		aristolochic acid III	MYVJZUBEKPWUFP-UHFFFAOYSA-N	COc1ccc2cc([N+](=O)[O-])c3c(C(=O)O)cc4c(c3c2c1)OCO4	Aristolochic acids	7
13		aristolochic acid I	BBFQZRXNYIEMAW-UHFFFAOYSA-N	COc1cccc2c1cc([N+](=O)[O-])c1c(C(=O)O)cc3c(c12)OCO3	Aristolochic acids	52
14		Aristolochic acid Ia methyl ester	MUTBBTONMCXTLD-UHFFFAOYSA-N	COC(=O)c1cc2c(c3c1c([N+](=O)[O-])cc1c(O)cccc13)OCO2	Aristolochic acids	2
15		9-Methoxyaristolochic acid II	SNZRPUSSYBCLHZ-UHFFFAOYSA-N	COc1c([N+](=O)[O-])c2c(C(=O)O)cc3c(c2c2ccccc12)OCO3	Aristolochic acids	1
16		Aristolochiasaeure	LVYKERDGJVNBFD-UHFFFAOYSA-N	COc1ccc2c3c(OCO4)c4cc(C(O)=O)c3c([N+]([O-])=O)cc2c1	Aristolochic acids	1
17		Sodium aristolochate III	PMBXYHZUXYYLMC-UHFFFAOYSA-M	COc1ccc2cc([N+](=O)[O-])c3c(C(=O)[O-])cc4c(c3c2c1)OCO4.[Na+]	Aristolochic acids	1
18		Sodium aristolochate I	BQVOPWJSBBMGBR-UHFFFAOYSA-M	COc1cccc2c1cc([N+](=O)[O-])c1c(C(=O)[O-])cc3c(c12)OCO3.[Na+]	Aristolochic acids	8
19		aristolochic acid IVa	PADIFGYTAXNCRK-UHFFFAOYSA-N	COc1cc(O)cc2c1cc([N+](=O)[O-])c1c(C(=O)O)cc3c(c12)OCO3	Aristolochic acids	9
20		aristolochic acid Va	FAOPQZPNWIPJKI-UHFFFAOYSA-N	COc1cc2cc([N+](=O)[O-])c3c(C(=O)O)cc4c(c3c2cc1O)OCO4	Aristolochic acids	1
21		aristolochic acid VIIa	UCLGCTLOEZZSLA-UHFFFAOYSA-N	COc1c(O)ccc2c1cc([N+](=O)[O-])c1c(C(=O)O)cc3c(c12)OCO3	Aristolochic acids	7
22		9-hydroxy aristolochic acid I	XGNBACAIMCSOCM-UHFFFAOYSA-N	COc1cccc2c1c(O)c([N+](=O)[O-])c1c(C(=O)O)cc3c(c12)OCO3	Aristolochic acids	1
23		7-Hydroxy aristolochic acid III methyl ester	LIKSNKJHUNYBQC-UHFFFAOYSA-N	COc1cc2c(cc1O)cc([N+](=O)[O-])c1c(C(=O)O)cc3c(c12)OCO3	Aristolochic acids	1
24		4-Demethoxyaristolochic acid BII	IATULXNUKHPHDL-UHFFFAOYSA-N	COc1cc(O)c2cc([N+](=O)[O-])c3c(C(=O)O)cc4c(c3c2c1)OCO4	Aristolochic acids	1
25		5-Hydroxy aristolochic acid III methyl ester	JJXKANVHWGVKIF-UHFFFAOYSA-N	OC(c1cc(OCO2)c2c3c4c(O)c(OC)ccc4cc([N+]([O-])=O)c13)=O	Aristolochic acids	1
26		aristolochic acid E	ZRCMNWRTDNPVFL-UHFFFAOYSA-N	COc1ccc2c(cc([N+](=O)[O-])c3c(C(=O)O)cc4c(c32)OCO4)c1O	Aristolochic acids	1
27		aristolochic acid VIa	ZLAYZZFNRRNYGF-UHFFFAOYSA-N	COc1cccc2c1cc([N+](=O)[O-])c1c(C(=O)O)c(O)c3c(c12)OCO3	Aristolochic acids	1
28		Sodium aristolochate IVA	QOZMOGGOCYEOCU-UHFFFAOYSA-M	COc1cc(O)cc2c1cc([N+](=O)[O-])c1c(C(=O)[O-])cc3c(c12)OCO3.[Na+]	Aristolochic acids	3
29		Sodium 7-hydroxyaristolochate A	BKQFHTNEYQPEKN-UHFFFAOYSA-M	COc1c(O)ccc2c1cc([N+](=O)[O-])c1c(C(=O)[O-])cc3c(c12)OCO3.[Na+]	Aristolochic acids	1
30		methyl 3-hydroxy-4-methoxy-10-nitrophenanthrene-1-carboxylate	KSBCPTHITUHSPO-UHFFFAOYSA-N	COC(=O)c1cc(O)c(OC)c2c1c([N+](=O)[O-])cc1ccccc12	Aristolochic acids	4
31		ariskanin B	UYWPLYPCKTXCHC-UHFFFAOYSA-N	COC(=O)c1cc(O)c(OC)c2c1c([N+](=O)[O-])cc1ccc(O)cc12	Aristolochic acids	1
32		Aristolochic acid III methyl ester	AQYAIBIDJDKREW-UHFFFAOYSA-N	COC(=O)c1cc2c(c3c1c([N+](=O)[O-])cc1ccc(OC)cc13)OCO2	Aristolochic acids	1
33		aristolochic acid I methyl ester	RZUABJWVTLHGHJ-UHFFFAOYSA-N	COC(=O)c1cc2c(c3c1c([N+](=O)[O-])cc1c(OC)cccc13)OCO2	Aristolochic acids	9
34		Aristolochic acid IV	GYBINMVKWZEICQ-UHFFFAOYSA-N	COc1cc(OC)c2cc([N+](=O)[O-])c3c(C(=O)O)cc4c(c3c2c1)OCO4	Aristolochic acids	9
35		methyl 10-hydroxy-8-methoxy-6-nitrophenanthro[3,4-d][1,3]dioxole-5-carboxylate	QMESNXUOUIOQTL-UHFFFAOYSA-N	COC(=O)c1cc2c(c3c1c([N+](=O)[O-])cc1c(OC)cc(O)cc13)OCO2	Aristolochic acids	1
36		7-Methoxyaristolochic acid A	MGDVQIQTGYINCS-UHFFFAOYSA-N	COc1ccc2c(cc([N+](=O)[O-])c3c(C(=O)O)cc4c(c32)OCO4)c1OC	Aristolochic acids	1
37		methyl 9-hydroxy-10-methoxy-6-nitrophenanthro[3,4-d][1,3]dioxole-5-carboxylate	OTQVKQKTJYEIKU-UHFFFAOYSA-N	COC(=O)c1cc2c(c3c1c([N+](=O)[O-])cc1cc(O)c(OC)cc13)OCO2	Aristolochic acids	1
38		9,10-dimethoxy-6-nitrophenanthro[3,4-d][1,3]dioxole-5-carboxylic acid	GBTQLBDRVHSJSQ-UHFFFAOYSA-N	COc1cc2cc([N+](=O)[O-])c3c(C(=O)O)cc4c(c3c2cc1OC)OCO4	Aristolochic acids	1
39		5,7-dimethoxy-aristolochic acid II	VQYKMBNJZBPQLE-UHFFFAOYSA-N	COc1cc(OC)c2c3c(OCO4)c4cc(C(O)=O)c3c([N+]([O-])=O)cc2c1	Aristolochic acids	1
40		Sodium aristolochate VII	FPGSIDYJUJXXAC-UHFFFAOYSA-M	COc1ccc2c(cc([N+](=O)[O-])c3c(C(=O)[O-])cc4c(c32)OCO4)c1OC.[Na+]	Aristolochic acids	1
41		ariskanin A	SJFUNPNDPBAPCB-UHFFFAOYSA-N	COC(=O)c1cc(OC)c(OC)c2c1c([N+](=O)[O-])cc1ccccc12	Aristolochic acids	3
42		ariskanin C	NYRWXSZXODTBSI-UHFFFAOYSA-N	COC(=O)c1cc(OC)c(OC)c2c1c([N+](=O)[O-])cc1ccc(O)cc12	Aristolochic acids	2
43		ariskanin D	IBMRJTDZJONBHH-UHFFFAOYSA-N	COC(=O)c1cc(O)c(OC)c2c1c([N+](=O)[O-])cc1c(OC)cccc12	Aristolochic acids	1
44		Aristolochic acid VII methyl ester	HKZBNKIQSMZODT-UHFFFAOYSA-N	COC(=O)c1cc2c(c3c1c([N+](=O)[O-])cc1c(OC)c(OC)ccc13)OCO2	Aristolochic acids	1
45		Aristolochic acid IV methyl ester	ZBPXXSGUWSGXMY-UHFFFAOYSA-N	COC(=O)c1cc2c(c3c1c([N+](=O)[O-])cc1c(OC)cc(OC)cc13)OCO2	Aristolochic acids	11
46		ariskanin E	NPCMWYJIIQNJFR-UHFFFAOYSA-N	COC(=O)c1cc(OC)c(OC)c2c1c([N+](=O)[O-])cc1c(OC)cccc12	Aristolochic acids	1
47		2-Phenanthro-[3,4-d]-1,3-dioxole-6-nitro-5-carboxamidopropanoic acid methyl ester	UWAJWRJCUHKZCI-UHFFFAOYSA-N	COC(=O)C(C)NOC(=O)c1cc2c(c3c1c([N+](=O)[O-])cc1ccccc13)OCO2	Aristolochic acids	1
48		aristolochic acid IIIa ethyl ether	URCZXZOZRHYZAS-UHFFFAOYSA-N	CCOC(c1cc2c(OCO2)c3c1c([N+]([O-])=O)cc4ccc(OCC)cc43)=O	Aristolochic acids	1
49		aristolochic acid IVa ethyl ether	AMQUKPWZEWSBRD-UHFFFAOYSA-N	CCOC(c1c2c([N+]([O-])=O)cc3c(OC)cc(OCC)cc3c2c(OCO4)c4c1)=O	Aristolochic acids	1
50		Aristolochic acid IIIa 6-O-β-d-glucoside	CQFJVMUOQSTPPK-UHFFFAOYSA-N	O=C(O)c1cc2c(c3c1c([N+](=O)[O-])cc1ccc(OC4OC(CO)C(O)C(O)C4O)cc13)OCO2	Aristolochic acids	1
51		6-nitro-10-((2S,3R,4S,5S,6R)-3,4,5-trihydroxy-6-(hydroxymethyl)-tetrahydro-2H-pyran-2-yloxy)phenanthro[3,4-d][1,3]dioxole-5-carboxylic acid	CQFJVMUOQSTPPK-MAEOEUOPSA-N	O=C(O)c1cc2c(c3c1c([N+](=O)[O-])cc1ccc(O[C@@H]4O[C@H](CO)[C@@H](O)[C@H](O)[C@H]4O)cc13)OCO2	Aristolochic acids	1
52		8-methoxy-6-nitro-10-((2S,3R,4S,5S,6R)-3,4,5-trihydroxy-6-(hydroxymethyl)-tetrahydro-2H-pyran-2-yloxy)phenanthro[3,4-d][1,3]dioxole-5-carboxylic acid	GMKHAVDYTAXBIY-BSTKLLGTSA-N	COc1cc(O[C@@H]2O[C@H](CO)[C@@H](O)[C@H](O)[C@H]2O)cc2c1cc([N+](=O)[O-])c1c(C(=O)O)cc3c(c12)OCO3	Aristolochic acids	2
53		Aristolochin	GMKHAVDYTAXBIY-MXAKWRIESA-N	COc1cc(OC2O[C@H](CO)[C@@H](O)[C@H](O)[C@H]2O)cc2c1cc([N+](=O)[O-])c1c(C(=O)O)cc3c(c12)OCO3	Aristolochic acids	1
54		Aristolochin methyl ester	HXABXXMUSQWIED-SQGFOMTPSA-N	COC(=O)c1cc2c(c3c1c([N+](=O)[O-])cc1c(OC)cc(C4O[C@H](CO)[C@@H](O)[C@H](O)[C@H]4O)cc13)OCO2	Aristolochic acids	1
55		aristoloside methyl ester	GMCAQHIWFDSYMJ-OREFEKLXSA-N	COC(c1c2c([N+]([O-])=O)cc3c(OC)cc(O[C@H]4O[C@H]([C@@H]([C@H]([C@@H]4O)O)O)CO)cc3c2c(OCO5)c5c1)=O	Aristolochic acids	1
56		aristoloterpenate IV	XJBILGKCOVAJTM-CDXFIETRSA-N	O=C(O[C@@]1(/C=C(C([H])=O)/CC/C=C(C)/CC/C=C(C)/C1)[H])c2cc(OCO3)c3c4c5ccccc5cc([N+]([O-])=O)c24	Aristolochic acids	1
57		aristophyllide C	ONIIXIMLIXUSMJ-VVKKQNDDSA-N	O=C(O[C@@]([H])(C)CC1=CC[C@](C)(C=C)[C@H](C(C([H])=O)=C)C1)c2cc(OCO3)c3c4c5ccccc5cc([N+]([O-])=O)c24	Aristolochic acids	1
58		aristophyllide D	ONIIXIMLIXUSMJ-KXZFAFFUSA-N	O=C(O[C@@](C)([H])CC1=CC[C@](C)(C=C)[C@H](C(C([H])=O)=C)C1)c2cc(OCO3)c3c4c5ccccc5cc([N+]([O-])=O)c24	Aristolochic acids	1
59		aristoloterpenate III	XJBILGKCOVAJTM-AJNUOSSRSA-N	C/C1=C\CC/C(C=O)=C/[C@H](OC(=O)c2cc3c(c4c2c([N+](=O)[O-])cc2ccccc24)OCO3)C/C(C)=C/CC1	Aristolochic acids	1
60		(R,2E,6E,10E)-3-formyl-7,11-dimethylcyclododeca-2,6,10-trien-1-yl 6-nitrophenanthro[3,4-d][1,3]dioxole-5-carboxylate	XJBILGKCOVAJTM-PVLNEPQFSA-N	C/C1=C\CC/C(C=O)=C\[C@H](OC(=O)c2cc3c(c4c2c([N+](=O)[O-])cc2ccccc24)OCO3)C/C(C)=C/CC1	Aristolochic acids	1
61		(S)-1-((5R,6S)-5-methyl-6-(3-oxoprop-1-en-2-yl)-5-vinylcyclohex-1-enyl)propan-2-yl 6-nitrophenanthro[3,4-d][1,3]dioxole-5-carboxylate	IIBMSRRBRIHDMP-MYXMROBTSA-N	C=C[C@@]1(C)CCC=C(C[C@H](C)OC(=O)c2cc3c(c4c2c([N+](=O)[O-])cc2ccccc24)OCO3)[C@@H]1C(=C)C=O	Aristolochic acids	1
62		(R)-1-((5R,6R)-5-methyl-6-(3-oxoprop-1-en-2-yl)-5-vinylcyclohex-1-enyl)propan-2-yl 6-nitrophenanthro[3,4-d][1,3]dioxole-5-carboxylate	IIBMSRRBRIHDMP-CBZABXCBSA-N	C=C[C@@]1(C)CCC=C(C[C@@H](C)OC(=O)c2cc3c(c4c2c([N+](=O)[O-])cc2ccccc24)OCO3)[C@H]1C(=C)C=O	Aristolochic acids	1
63		(R)-3-formyl-7,11-dimethylcyclododeca-2,6,10-trien-1-yl 8-methoxy-6-nitrophenanthro[3,4-d][1,3]dioxole-5-carboxylate	CNCKKGCRDGSHDH-JOCHJYFZSA-N	O=C(O[C@@H]1C=C(C=O)CCC=C(C)CCC=C(C)C1)c2c3c([N+]([O-])=O)cc4c(OC)cccc4c3c(OCO5)c5c2	Aristolochic acids	2
64		(S)-1-((5R,6S)-5-methyl-6-(3-oxoprop-1-en-2-yl)-5-vinylcyclohex-1-enyl)propan-2-yl 8-methoxy-6-nitrophenanthro[3,4-d][1,3]dioxole-5-carboxylate	XXQZGCCUBVSBKJ-HYUVJKPGSA-N	C=C[C@@]1(C)CCC=C(C[C@H](C)OC(=O)c2cc3c(c4c2c([N+](=O)[O-])cc2c(OC)cccc24)OCO3)[C@@H]1C(=C)C=O	Aristolochic acids	1
65		(R)-1-((5R,6R)-5-methyl-6-(3-oxoprop-1-en-2-yl)-5-vinylcyclohex-1-enyl)propan-2-yl 8-methoxy-6-nitrophenanthro[3,4-d][1,3]dioxole-5-carboxylate	XXQZGCCUBVSBKJ-XKMOLYPPSA-N	C=C[C@@]1(C)CCC=C(C[C@@H](C)OC(=O)c2cc3c(c4c2c([N+](=O)[O-])cc2c(OC)cccc24)OCO3)[C@H]1C(=C)C=O	Aristolochic acids	1
66		3-formyl-7,11-dimethylcyclododeca-2,6,10-trien-1-yl 8-methoxy-6-nitrophenanthro[3,4-d][1,3]dioxole-5-carboxylate	CNCKKGCRDGSHDH-UHFFFAOYSA-N	COc1cccc2c1cc([N+](=O)[O-])c1c(C(=O)OC3C=C(C=O)CCC=C(C)CCC=C(C)C3)cc3c(c12)OCO3	Aristolochic acids	1
67		(R,2E,6Z,10Z)-3-formyl-7,11-dimethylcyclododeca-2,6,10-trienyl 8-methoxy-6-nitrophenanthro[3,4-d][1,3]dioxole-5-carboxylate	CNCKKGCRDGSHDH-RKTZXBDWSA-N	COc1cccc2c1cc([N+](=O)[O-])c1c(C(=O)O[C@H]3/C=C(/C=O)CC/C=C(\C)CC/C=C(\C)C3)cc3c(c12)OCO3	Aristolochic acids	1
68		(2E,6Z,10Z)-3-formyl-7,11-dimethylcyclododeca-2,6,10-trienyl 8-methoxy-6-nitrophenanthro[3,4-d][1,3]dioxole-5-carboxylate	CNCKKGCRDGSHDH-ZEOXFAKTSA-N	COc1cccc2c1cc([N+](=O)[O-])c1c(C(=O)OC3/C=C(\C=O)CC/C=C(\C)CC/C=C(\C)C3)cc3c(c12)OCO3	Aristolochic acids	1
69		aristophyllide A	IIWPWJYLXGAVOW-XHKQATGASA-N	O=C(O[C@@](C)([H])CC1=CC[C@](C)(C=C)[C@H](C(C([H])=O)=C)C1)c2cc(OCO3)c3c4c5cccc(OC)c5cc([N+]([O-])=O)c24	Aristolochic acids	1
70		aristophyllide B	IIWPWJYLXGAVOW-DMOZSWNESA-N	O=C(O[C@@](C)([H])CC1=CC[C@](C)(C=C)[C@H](C(C([H])=O)=C)C1)c2cc(OCO3)c3c4c5cccc(OC)c5cc([N+]([O-])=O)c24	Aristolochic acids	1
71		aristoloterpenate I	CNCKKGCRDGSHDH-PTDIUHGLSA-N	O=C(O[C@]1(/C=C(C([H])=O)/CC/C=C(C)/CC/C=C(C)\C1)[H])c2cc(OCO3)c3c4c5cccc(OC)c5cc([N+]([O-])=O)c24	Aristolochic acids	1
72		aristoloterpenate II	CNCKKGCRDGSHDH-YLHLENRQSA-N	O=C(c1c2c(c(cccc3OC)c3cc2[N+]([O-])=O)c(OCO4)c4c1)OC5/C=C(C=O)/CC/C=C(C)/CC/C=C(C)/C5	Aristolochic acids	1
73		Aristoloin II	NSKGDTVEJJFLRM-UHFFFAOYSA-N	CC1(C)CCCC2(C)C1CCC13CC(CCC12)C(O)(COC(=O)c1cc2c(c4c1c([N+](=O)[O-])cc1ccccc14)OCO2)C3	Aristolochic acids	1
74		16alpha-hydroxy-ent-17-kauranyl aristolochate II	NSKGDTVEJJFLRM-JAZARSDYSA-N	[H][C@@]12CC[C@@H]3C[C@@]1(CC[C@@]4(C(C)(CCC[C@@]24C)C)[H])C[C@@]3(COC(c5c6c([N+]([O-])=O)cc7ccccc7c6c(OCO8)c8c5)=O)O	Aristolochic acids	1
75		16alpha-hydroxy-ent-17-kauranyl aristolochate I	KJRNIPCHVAAIKZ-ITGUHTALSA-N	[H][C@@]12CC[C@@H]3C[C@@]1(CC[C@@]4(C(C)(CCC[C@@]24C)C)[H])C[C@@]3(COC(c5c6c([N+]([O-])=O)cc7c(OC)cccc7c6c(OCO8)c8c5)=O)O	Aristolochic acids	1
76		Aristoloin I	KJRNIPCHVAAIKZ-UHFFFAOYSA-N	O=C(OCC1(O)C2CC(CCC3C4(C)CCCC3(C)C)(C1)C4CC2)c5cc(OCO6)c6c7c8cccc(OC)c8cc([N+]([O-])=O)c57	Aristolochic acids	1
77		aristolin	KFVNSGSGMMBVOZ-FBKAEAMNSA-N	[H][C@@]12CC[C@@H]3C[C@@]1(CC[C@@]4(C(C)(CCC[C@@]24C)C)[H])C[C@]3(OC(c5cc6c(OCO6)c7c5c([N+]([O-])=O)cc8c(OC)cccc87)=O)CO	Aristolochic acids	1
78		aristolin	KFVNSGSGMMBVOZ-UHFFFAOYSA-N	[H]C12CCC3CC1(CCC4(C(C)(CCCC24C)C)[H])CC3(OC(c5c6c([N+]([O-])=O)cc7c(OC)cccc7c6c(OCO8)c8c5)=O)CO	Aristolochic acids	1
79		aristolin	KFVNSGSGMMBVOZ-ITGUHTALSA-N	COc1cccc2c1cc([N+](=O)[O-])c1c(C(=O)O[C@]3(CO)C[C@@]45CC[C@@H]6C(C)(C)CCC[C@@]6(C)[C@@H]4CC[C@@H]3C5)cc3c(c12)OCO3	Aristolochic acids	1
80		10-Amino-3,4-dihydroxyphenanthrene-1-carboxylic acid lactam	OGPSTCSVRVIXHA-UHFFFAOYSA-N	O=C1Nc2cc3ccccc3c3c(O)c(O)cc1c23	Aristolactams	1
81		champacaine A	FRBZKZCQQWBKKB-UHFFFAOYSA-N	Oc1cc(C(N2)=O)c3c2c(O)c(cccc4)c4c3c1O	Aristolactams	2
82		aristolactam AII	ZEKAIRFOYPDZNC-UHFFFAOYSA-N	COc1c(O)cc2c3c(cc4ccccc4c13)NC2=O	Aristolactams	39
83		aristolactam F I	KBGNBPGXVKPRQI-UHFFFAOYSA-N	COc1cc2c3c(cc4ccccc4c3c1O)NC2=O	Aristolactams	18
84		Aristolactam A Ia	WUNSWKSWDUMDTB-UHFFFAOYSA-N	COc1c(O)cc2c3c(cc4c(O)cccc4c13)NC2=O	Aristolactams	4
85		aristololactam A IIIa	PFXGXKFPTAJYHV-UHFFFAOYSA-N	COc1c(O)cc2c3c(cc4ccc(O)cc4c13)NC2=O	Aristolactams	11
86		10-Amino-4,8-dihydroxy-3-methoxyphenanthrene-1-carboxylic acid lactam	SKDMRFXMURMAQL-UHFFFAOYSA-N	COc1cc2c3c(cc4c(O)cccc4c3c1O)NC2=O	Aristolactams	1
87		Piperumbellactam B	QQFHUGJORXZFDN-UHFFFAOYSA-N	COc1cc2c3c(cc4ccccc4c3c1O)N(O)C2=O	Aristolactams	1
88		Piperumbellactam C	CEZFUBUUBMBTKR-UHFFFAOYSA-N	CON1C(=O)c2cc(O)c(O)c3c2c1cc1ccccc13	Aristolactams	1
89		aristolactam AIIa	UEBOQWVPIXGLRS-UHFFFAOYSA-N	COc1c(O)cc2c(=O)[nH]c3cc(cc(O)cc4)c4c1c23	Aristolactams	1
90		Cheliensisame B	VXEGAUDMDCLRJV-UHFFFAOYSA-N	COc1cc2c3c(cc4cccc(O)c4c3c1O)NC2=O	Aristolactams	1
91		aristololactam GII	DHCQMPACRKPGAX-UHFFFAOYSA-N	Oc1c2c3cc(O)ccc3cc(N4)c2c(C4=O)cc1OC	Aristolactams	1
92		aristolactam II	KPVDACWQNCRKTG-UHFFFAOYSA-N	O=C1Nc2cc3ccccc3c3c4c(cc1c23)OCO4	Aristolactams	20
93		aristolactam IIIa	XCYLMCOZDQCDRH-UHFFFAOYSA-N	O=C1Nc2cc3ccc(O)cc3c3c4c(cc1c23)OCO4	Aristolactams	9
94		Aristolactam Ia	OVACCXPNQSWBBB-UHFFFAOYSA-N	O=C1Nc2cc3c(O)cccc3c3c4c(cc1c23)OCO4	Aristolactams	5
95		Pressalanine A	PLARLXZLKUBLOZ-UHFFFAOYSA-N	O=C1Nc2cc3ccccc3c3c4c(c(O)c1c23)OCO4	Aristolactams	1
96		N-hydroxyaristolam II	QMZFJSBRZKZMTA-UHFFFAOYSA-N	ON1C(c2c3c1cc4ccccc4c3c(OCO5)c5c2)=O	Aristolactams	1
97		tulipine A	UHJNRPOYTPFTAI-UHFFFAOYSA-N	Oc1cc(C(N2)=O)c3c2c(C=O)c4ccccc4c3c1O	Aristolactams	1
98		Piperumbellactam A	AHMXNTDZFBZZTA-UHFFFAOYSA-N	CN1C(=O)c2cc3c(c4c2c1cc1ccccc14)OCO3	Aristolactams	1
99		Piperumbellactam D	OEOYYNBHVCHDIR-UHFFFAOYSA-N	CON1C(=O)c2cc3c(c4c2c1cc1ccccc14)OCO3	Aristolactams	1
100		aristolactam I	MXOKGWUJNGEKBH-UHFFFAOYSA-N	COc1cccc2c1cc1c3c(cc4c(c32)OCO4)C(=O)N1	Aristolactams	23
101		aristolactam III	LUASRNDIAICNKN-UHFFFAOYSA-N	COc1ccc2cc3c4c(cc5c(c4c2c1)OCO5)C(=O)N3	Aristolactams	6
102		9-Methoxyaristolactam II	OKDBOHPGAMBUIB-UHFFFAOYSA-N	COc1c2c3c(cc4c(c3c3ccccc13)OCO4)C(=O)N2	Aristolactams	1
103		aristolactam IVa	ZHRTUUVXZIBPTF-UHFFFAOYSA-N	COc1cc(O)cc2c1cc1c3c(cc4c(c32)OCO4)C(=O)N1	Aristolactams	2
104		2-hydroxy-1-methoxy-4-oxo-4,5-dihydrodibenzo[cd,f]indole-3-carboxylic acid	OJJZURBYSYZEQT-UHFFFAOYSA-N	COc1c(O)c(C(=O)O)c2c3c(cc4ccccc4c13)NC2=O	Aristolactams	3
105		9-hydroxy aristololactam I	GQILXXXNOYFEGQ-UHFFFAOYSA-N	COc1cccc2c1c(O)c1c3c(cc4c(c32)OCO4)C(=O)N1	Aristolactams	2
106		Cepharanone C	FNZMOROGTULVKO-UHFFFAOYSA-N	COc1ccc2c(cc3c4c(cc5c(c42)OCO5)C(=O)N3)c1O	Aristolactams	1
107		2-Hydroxy-8-methoxy-cepharanone A	DJOIWTFQCYKTAT-UHFFFAOYSA-N	COc1cccc2c1cc1c3c(c(O)c4c(c32)OCO4)C(=O)N1	Aristolactams	1
108		N-hydroxyaristolactam I	ATGOGGUVOYTWAC-UHFFFAOYSA-N	COc1c2cc(N(C3=O)O)c4c3cc5c(OCO5)c4c2ccc1	Aristolactams	1
109		aristololactam Y	AYOXYPGJBUBENV-UHFFFAOYSA-N	COc1c2cc(NC3=O)c4c3cc5c(OCO5)c4c2c(O)cc1	Aristolactams	1
110		sauristolactam	WRFZNTLPRUIGKH-UHFFFAOYSA-N	COc1c(O)cc2c3c(cc4ccccc4c13)N(C)C2=O	Aristolactams	3
111		cepharanone B	YHQIYHDLBZXUON-UHFFFAOYSA-N	COc1cc2c3c(cc4ccccc4c3c1OC)NC2=O	Aristolactams	43
112		N-methyl piperolactam A	SXOOWJJLSWDXTQ-UHFFFAOYSA-N	COc1cc2c3c(cc4ccccc4c3c1O)N(C)C2=O	Aristolactams	2
113		aristolactam AIII	XQTQPBAROQYWHN-UHFFFAOYSA-N	COc1ccc2cc3c4c(cc(O)c(OC)c4c2c1)C(=O)N3	Aristolactams	11
114		piperolactam B	PHKYZFGDNGACRM-UHFFFAOYSA-N	COc1c(OC)c(O)c2c3c(cc4ccccc42)NC(=O)c13	Aristolactams	8
115		3-hydroxy-1,2-dimethoxydibenzo[cd,f]indol-4(5H)-one	LYAWRCUCLSFMNJ-UHFFFAOYSA-N	COc1c(O)c2c3c(cc4ccccc4c3c1OC)NC2=O	Aristolactams	4
116		velutinam	KUZNZVMKXPBYIB-UHFFFAOYSA-N	COc1cc2c3c(cc4c(O)cccc4c3c1OC)NC2=O	Aristolactams	4
117		goniothalactam	UDPCZNQWXHKYPJ-UHFFFAOYSA-N	COc1cc2c3c(cc4ccc(O)cc4c3c1OC)NC2=O	Aristolactams	6
118		Toussalactam	FBZBMOKUFYNICW-UHFFFAOYSA-N	COc1c2c3c(cc(O)c(OC)c3c3ccccc13)C(=O)N2	Aristolactams	1
119		Piperolactam S	LHSDJNRAZBFFLF-UHFFFAOYSA-N	COc1c(O)cc2c3c(cc4ccccc4c13)N(OC)C2=O	Aristolactams	2
120		aristolactam F II	UQUSUGQKCAHMQJ-UHFFFAOYSA-N	COc1c(O)c(OC)c2c3c(cc4ccccc42)NC(=O)c13	Aristolactams	8
121		piperumbellactam A	CJWXBUOHIWPNQI-UHFFFAOYSA-N	COc1cc2c3c(cc4ccccc4c3c1OC)N(O)C2=O	Aristolactams	1
122		Enterocarpam II	MUOAEJRXSNBJIC-UHFFFAOYSA-N	COc1cccc2c1cc1c3c(cc(O)c(OC)c32)C(=O)N1	Aristolactams	1
123		griffithinam	QKAHURDEAZTVNH-UHFFFAOYSA-N	COc1cc2c3c(cc4c(OC)cccc4c3c1O)NC2=O	Aristolactams	4
124		dasymaschalolactam E	UUYLFEWOFNNBOM-UHFFFAOYSA-N	COc1ccc2c3c(OC)c(O)cc4c3c(NC4=O)cc2c1	Aristolactams	1
125		aristolactam A1	XRMBBAJEZJIQSB-UHFFFAOYSA-N	COc(c1)ccc2c1c3c(O)c(OC)cc4c3c([nH]c4=O)c2	Aristolactams	1
126		4-methoxy-6-methyl-[1,3]dioxolo[4',5':4,5]benzo[1,2,3-cd]benzo[f]indol-5(6H)-one	AOXGPIYWEYSAGY-UHFFFAOYSA-N	COc(c(OC)c1O)c2c(=O)[nH]c3cc4c(O)cccc4c1c23	Aristolactams	1
127		5-Methoxyaristolactam I	ASYTYFODVPAYLN-UHFFFAOYSA-N	COc1cc2c3c(cc4c(OC)c(O)ccc4c3c1O)NC2=O	Aristolactams	1
128		3,5- dihydroxy-2,4-dimethoxyaristolactam	IPFOZHWHKQOOFN-UHFFFAOYSA-N	COC1=C(O)C(OC)=C2C3=C1C(=O)NC3=CC1=CC=CC(O)=C21	Aristolactams	1
129		Aristoliukine A	OPLABVRZSBPKCL-UHFFFAOYSA-N	COc1c(O)c(CO)c2c3c(cc4ccc(O)cc4c13)NC2=O	Aristolactams	2
130		1,7-dihydroxy-2,8-dimethoxydibenzo[cd,f]indol-4(5H)-one	DQOOIMLCJZRUHW-UHFFFAOYSA-N	COc1ccc2c(cc3c4c(cc(OC)c(O)c42)C(=O)N3)c1O	Aristolactams	1
131		10-Amino-3,6-dihydroxy-2,4-dimethoxyphenanthrene-1-carboxylic acid lactam	PTHDRZFBDJENJH-UHFFFAOYSA-N	COc1c(O)c(OC)c2c3c(cc4ccc(O)cc42)NC(=O)c13	Aristolactams	1
132		illigerine A	CHVPJQBKNZWCQV-UHFFFAOYSA-N	O=C1Nc(cc2c3cc(OCO4)c4c2)c5c3c(OCO6)c6cc15	Aristolactams	1
133		3-methoxy-5-methyl-5H-benzodioxolo-benzoindol-4-one	UYZFLTCMJBYDKK-UHFFFAOYSA-N	COc1c(OCO2)c2c3c(cccc4)c4cc5c3c1C(N5C)=O	Aristolactams	1
134		5-acetyl-2-hydroxy-1-methoxydibenzo[cd,f]indol-4(5H)-one	QSRZMCNCNCLNCF-UHFFFAOYSA-N	COc1c(O)cc2c3c(cc4ccccc4c13)N(C(C)=O)C2=O	Aristolactams	1
135		Aristolactam VII	VQQFBJIXIQOSBS-UHFFFAOYSA-N	COc1ccc2c(cc3c4c(cc5c(c42)OCO5)C(=O)N3)c1OC	Aristolactams	1
136		7,8-dimethoxy[1,3]benzodioxolo[6,5,4-cd]benzo[f]indol-5(6H)-one	LGDDKZBOKLRXPS-UHFFFAOYSA-N	COc1cccc2c1c(OC)c1c3c(cc4c(c32)OCO4)C(=O)N1	Aristolactams	5
137		Aristolactam IV	IVQJJWTYXXUJQG-UHFFFAOYSA-N	COc1cc(OC)c2cc3c4c(cc5c(c4c2c1)OCO5)C(=O)N3	Aristolactams	2
138		Manshurienine B	GCUQDGKOCRAEPN-UHFFFAOYSA-N	COc1ccc(OC)c2c1cc1c3c(cc4c(c32)OCO4)C(=O)N1	Aristolactams	1
139		Aristolactam D III	PBIVDHVDLKRNLB-UHFFFAOYSA-N	COc1ccc2cc3c4c(c(C(=O)O)c(O)c(OC)c4c2c1)C(=O)N3	Aristolactams	1
140		3-hydroxy-1,9-dimethoxy-4-oxo-4,5-dihydrodibenzo[cd,f]indole-2-carboxylic acid	UWVBOIQEJURABM-UHFFFAOYSA-N	COc1ccc2cc3c4c(c(O)c(C(=O)O)c(OC)c4c2c1)C(=O)N3	Aristolactams	1
141		Caldensine	DPJMELSPGMOETA-UHFFFAOYSA-N	COc1cc2c3c(cc4ccccc4c3c1OC)N(C)C2=O	Aristolactams	2
142		aristololactam B III	OQKGOEOSXXHWFQ-UHFFFAOYSA-N	COc1ccc2cc3c4c(cc(OC)c(OC)c4c2c1)C(=O)N3	Aristolactams	9
143		piperolactam C	GYYIMUXZCUHECT-UHFFFAOYSA-N	COc1c(OC)c(OC)c2c3c(cc4ccccc42)NC(=O)c13	Aristolactams	13
144		aristolactam B I	DCWZBQMWCAMEEF-UHFFFAOYSA-N	COc1cc2c3c(cc4c(OC)cccc4c3c1OC)NC2=O	Aristolactams	7
145		Aristolactam CII	MSBPHODHFHPMOB-UHFFFAOYSA-N	COc1c(CO)c2c3c(cc4ccccc4c3c1OC)NC2=O	Aristolactams	2
146		Piperolactam E	UAIUTBSZGUFDRV-UHFFFAOYSA-N	COc1c(OC)c(O)c2c3c(cc4ccccc42)N(C)C(=O)c13	Aristolactams	2
147		2-(hydroxymethyl)-1,3-dimethoxydibenzo[cd,f]indol-4(5H)-one	VBIDNLIIQJCANU-UHFFFAOYSA-N	COc1c(CO)c(OC)c2c3c(cc4ccccc42)NC(=O)c13	Aristolactams	1
148		3-hydroxy-1,2-dimethoxy-5-methyl-5H-dibenzoindol-4-one	XWULTLCSOBGVSG-UHFFFAOYSA-N	COc(c1OC)c(O)c2c(=O)n(C)c3c2c1c(cccc4)c4c3	Aristolactams	1
149		Oldhamactam	XPAJKJNXGTXSLZ-UHFFFAOYSA-N	O=C1c2c(OC)c(OC)c(OC)c3c4cccc(O)c4cc(N1)c23	Aristolactams	1
150		dasymaschalolactam C	ITXKOMBGQCPPOY-UHFFFAOYSA-N	COc(c1C(N2)=O)c(OC)c(OC)c3c1c2cc4cccc(O)c43	Aristolactams	1
151		dasymaschalolactam D	OQQACXVKMWDSJL-UHFFFAOYSA-N	COc1c2c3c(O)c(OC)c(OC)c4c3c(NC4=O)cc2ccc1	Aristolactams	1
152		stigmalactam	GHYWNOWXFZMSSL-UHFFFAOYSA-N	COc1c(OC)c(OC)c2c3c(cc4ccc(O)cc42)NC(=O)c13	Aristolactams	4
153		Aristolactam C IV	JXCXFAXLWNVMEH-UHFFFAOYSA-N	COc1ccc2cc3c4c(c(CO)c(O)c(OC)c4c2c1)C(=O)N3	Aristolactams	1
154		Enterocarpam I	ZVCOGBCCWNHWGZ-UHFFFAOYSA-N	COc1cccc2c1c(OC)c1c3c(cc(O)c(OC)c32)C(=O)N1	Aristolactams	4
155		1,8-dihydroxy-2,3,9-trimethoxydibenzo[cd,f]indol-4(5H)-one	KGVOGASMPJPTJE-UHFFFAOYSA-N	COc(cc12)c(O)cc1cc(N3)c4c2c(O)c(OC)c(OC)c4C3=O	Aristolactams	1
156		1,9-dihydroxy-2,3,8-trimethoxydibenzo[cd,f]indol-4(5H)-one	XMIIGJIQUKMZQI-UHFFFAOYSA-N	COc1c(O)cc2c(c(O)c(OC)c(OC)c3c4=O)c3c([nH]4)cc2c1	Aristolactams	1
157		aristololactam W	CGBOHUVAOIZLJD-UHFFFAOYSA-N	COCN1C(c2c3c1cc4c(OC)cccc4c3c(OCO5)c5c2)=O	Aristolactams	1
158		9-Ethoxyaristolactam	YFTVKUKOLZCKAN-UHFFFAOYSA-N	CCOc1c2c3c(cc4c(c3c3cccc(OC)c13)OCO4)C(=O)N2	Aristolactams	1
159		7-Methoxyaristolactam IV	GCPDWZHMAKKNTE-UHFFFAOYSA-N	COc1cc(OC)c2c(OC)c3c4c(cc5c(c4c2c1)OCO5)C(=O)N3	Aristolactams	6
160		7-methoxy aristololactam IV	QGCCHABPDOLBLO-UHFFFAOYSA-N	COc1cc2c(cc3c4c(cc5c(c42)OCO5)C(=O)N3)c(OC)c1OC	Aristolactams	1
161		Aristolactam C III	SEFRVZVTQHSNOP-UHFFFAOYSA-N	COc1ccc2cc3c4c(c(CO)c(OC)c(OC)c4c2c1)C(=O)N3	Aristolactams	1
162		dasymaschalolactam A	CMDSDQATPJILLA-UHFFFAOYSA-N	COc1c2cc(NC3=O)c4c3c(OC)c(OC)c(OC)c4c2ccc1	Aristolactams	1
163		dasymaschalolactam B	XJZHQFGJPZPJTB-UHFFFAOYSA-N	COc1c2c3c(OC)c(OC)c(OC)c4c3c(NC4=O)cc2ccc1	Aristolactams	1
164		7-methoxytaliscanine	UGTKGINYNDOEMB-UHFFFAOYSA-N	COc(cc1c2=O)c(OC)c3c1c([nH]2)c(OC)c4c3cccc4OC	Aristolactams	1
165		enterocarpam-III	PDOSRRFOGQBWOL-UHFFFAOYSA-N	O=C1c2c(OC)c(OC)c(OC)c3c4cc(OC)ccc4cc(N1)c23	Aristolactams	1
166		Norcepharanone	FRFJTTOEGGSJIH-UHFFFAOYSA-N	COc1cc2cc3c4c(cc(OC)c(OC)c4c2cc1OC)C(=O)N3	Aristolactams	1
167		dasymalactam A	WGYIWETVEVGDNI-UHFFFAOYSA-N	COc(c(O)c1)cc2c1cc(NC3=O)c4c3c(OC)c(OC)c(OC)c42	Aristolactams	1
168		N,O-Diacetylaristolactam AII	FJBOGAIMSMOJIE-UHFFFAOYSA-N	COc1c(OC(C)=O)cc2c3c(cc4ccccc4c13)N(C(C)=O)C2=O	Aristolactams	2
169		aristololactam X	POMKBENGAVEZHL-UHFFFAOYSA-N	COCN1C(c2c3c1c(OC)c4c(OC)cccc4c3c(OCO5)c5c2)=O	Aristolactams	1
170		10-Amino-1-carboxy-3,4,6-trihydroxyphenanthrene lactam-N-β-d-glucopyranoside	RYANKQJHZHXYTQ-UHFFFAOYSA-N	O=C1c2cc(O)c(O)c3c2c(cc2ccc(O)cc23)N1C1OC(O)C(O)C(O)C1O	Aristolactams	1
171		cepharanone A	AADCWJFQHQIXSD-UHFFFAOYSA-N	COc1c(OC)cc2c3c(OC)c(OC)cc4c3c(N(C4=O)C)cc2c1	Aristolactams	1
172		aristolactam Ia N-beta-D-glucopyranoside	CTRAEQXVVYQKSX-PTSOYHJLSA-N	OC[C@H]1O[C@H]([C@@H]([C@H]([C@@H]1O)O)O)ON2C(c3c4c2cc5c(O)cccc5c4c(OCO6)c6c3)=O	Aristolactams	2
173		cepharanone A N-beta-glucoside	MRIPMVIIGBYUCC-FQDUKEJRSA-N	OC[C@@H]1O[C@H](N2C(c3cc4c(OCO4)c5c3c2cc6c5cccc6)=O)[C@H]([C@@H]([C@H]1O)O)O	Aristolactams	1
174		Cepharanone A N-β-d-glucoside	MRIPMVIIGBYUCC-MAEOEUOPSA-N	O=C1c2cc3c(c4c2c(cc2ccccc24)N1[C@@H]1O[C@H](CO)[C@@H](O)[C@H](O)[C@H]1O)OCO3	Aristolactams	4
175		6-(beta-D-glucopyranosyl)-8-hydroxy[1,3]benzodioxolo[6,5,4-cd]benzo[f]indol-5(6H)-one	NBGDFNYQBMENCR-MAEOEUOPSA-N	O=C1c2cc3c(c4c2c(cc2c(O)cccc24)N1[C@@H]1O[C@H](CO)[C@@H](O)[C@H](O)[C@H]1O)OCO3	Aristolactams	5
176		6-(beta-D-glucopyranosyl)-10-hydroxy[1,3]benzodioxolo[6,5,4-cd]benzo[f]indol-5(6H)-one	LJQXKFYPXDAXBL-MAEOEUOPSA-N	O=C1c2cc3c(c4c2c(cc2ccc(O)cc24)N1[C@@H]1O[C@H](CO)[C@@H](O)[C@H](O)[C@H]1O)OCO3	Aristolactams	5
177		10-(((2S,3R,4S,5S,6R)-3,4,5-trihydroxy-6-(hydroxymethyl)tetrahydro-2H-pyran-2-yl)oxy)-[1,3]dioxolo[4',5':4,5]benzo[1,2,3-cd]benzo[f]indol-5(6H)-one	PDPQHCOSMJZILR-MAEOEUOPSA-N	O=C1Nc2cc3ccc(O[C@@H]4O[C@H](CO)[C@@H](O)[C@H](O)[C@H]4O)cc3c3c4c(cc1c23)OCO4	Aristolactams	1
178		aristolactam C-b-glucoside	LJQXKFYPXDAXBL-UHFFFAOYSA-N	O=C1c2cc(OCO3)c3c4c5cc(O)ccc5cc(N1C6O[C@H](CO)C(O)[C@@H](O)[C@H]6O)c24	Aristolactams	2
179		aristolactam IIIa N-beta-glucoside	LJQXKFYPXDAXBL-FQDUKEJRSA-N	OC[C@@H]1O[C@H](N2C(c3cc4c(OCO4)c5c3c2cc6c5cc(O)cc6)=O)[C@H]([C@@H]([C@H]1O)O)O	Aristolactams	1
180		cepharanone-A-beta-D-glucoside	SDRHWQVYEUOVRU-PTSOYHJLSA-N	OC[C@H]1O[C@H]([C@@H]([C@H]([C@@H]1O)O)O)ON2C(c3c4c2cc5ccccc5c4c(OCO6)c6c3)=O	Aristolactams	1
181		manshurienine C	BYQKRSKOXAQVPN-BQOQAAEKSA-N	OC[C@@H]1O[C@@H]([C@H]([C@@H]([C@H]1O)O)O)Oc(c(N2)c3c4c(OCO5)c5cc3C2=O)c6c4cccc6	Aristolactams	1
182		manshurienine B	BMZVZDXTSLWMHR-MAEOEUOPSA-N	OC[C@H]1O[C@H]([C@@H]([C@H]([C@@H]1O)O)O)Oc2c3cc(NC4=O)c5c4cc6c(OCO6)c5c3ccc2	Aristolactams	2
183		Aristolactam F	PDPQHCOSMJZILR-UHFFFAOYSA-N	O=C1Nc2cc3ccc(OC4OC(CO)C(O)C(O)C4O)cc3c3c4c(cc1c23)OCO4	Aristolactams	1
184		Manshurienine A	BMZVZDXTSLWMHR-UHFFFAOYSA-N	O=C1Nc2cc3c(OC4OC(CO)C(O)C(O)C4O)cccc3c3c4c(cc1c23)OCO4	Aristolactams	1
185		Aristolactam E	OELDBESAYZDHRI-UHFFFAOYSA-N	COc1c(O)cc2c3c(cc4ccc(OC5OC(CO)C(O)C(O)C5O)cc4c13)NC2=O	Aristolactams	1
186		10-Amino-1-carboxy-3,4-dimethoxy-6-hydroxy-phenanthrene lactam N-β-d-glucopyranoside	FYIGCTVDNAPSCZ-UHFFFAOYSA-N	COc1cc2c3c(cc4ccc(O)cc4c3c1OC)N(C1OC(O)C(O)C(O)C1O)C2=O	Aristolactams	1
187		2-hydroxy-1-methoxy-4-oxo-4,5-dihydrodibenzo[cd,f]indol-9-yl beta-D-glucopyranoside	OELDBESAYZDHRI-MAEOEUOPSA-N	COc1c(O)cc2c3c(cc4ccc(O[C@@H]5O[C@H](CO)[C@@H](O)[C@H](O)[C@H]5O)cc4c13)NC2=O	Aristolactams	1
188		aristolactam N-β-D-glucoside	LERLUJFIQHXJEK-BSTKLLGTSA-N	COc1cc(O)cc2c1cc1c3c(cc4c(c32)OCO4)C(=O)N1[C@@H]1O[C@H](CO)[C@@H](O)[C@H](O)[C@H]1O	Aristolactams	1
189		N-beta-D-glucopyranosylaristololactam V	WINKGTKAJAPQJZ-OFHYFQORSA-N	COc1c(O)ccc2c1cc(N(C3=O)[C@H]4O[C@H]([C@H]([C@H]([C@@H]4O)O)O)CO)c5c3cc6c(OCO6)c52	Aristolactams	1
190		aristolactam-N-beta-D-glucopyranoside	JHWHNVLJKJBZMV-AUJACXKFSA-N	COc1c2cc(N(C3=O)O[C@@H]4O[C@@H]([C@H]([C@@H]([C@H]4O)O)O)CO)c5c3cc6c(OCO6)c5c2ccc1	Aristolactams	1
191		aristolactam I-b-D-glucoside	GIDCUQKCIZAUKW-UHFFFAOYSA-N	O=C1c2cc(OCO3)c3c4c5cccc(OC)c5cc(N1C6O[C@@H](CO)C(O)[C@H](O)[C@@H]6O)c24	Aristolactams	2
192		6-(beta-D-glucopyranosyl)-8-methoxy[1,3]benzodioxolo[6,5,4-cd]benzo[f]indol-5(6H)-one	GIDCUQKCIZAUKW-BSTKLLGTSA-N	COc1cccc2c1cc1c3c(cc4c(c32)OCO4)C(=O)N1[C@@H]1O[C@H](CO)[C@@H](O)[C@H](O)[C@H]1O	Aristolactams	13
193		10-Amino-1-carboxy-3,4,6-trimethoxyphenanthrenelactam-N-β-d-glucopyranoside	SQFSYPBENFJBRV-UHFFFAOYSA-N	COc1ccc2cc3c4c(cc(OC)c(OC)c4c2c1)C(=O)N3C1OC(O)C(O)C(O)C1O	Aristolactams	1
194		6-methoxyaristolactam I N-beta-glucoside	KQZAMHNAOGCSKO-OREFEKLXSA-N	COc(cc1OC)cc2c1cc(N3[C@@H]4O[C@@H]([C@H]([C@@H]([C@H]4O)O)O)CO)c5c2c(OCO6)c6cc5C3=O	Aristolactams	1
195		6-methoxyl aristolactam I N-b- glucoside	KQZAMHNAOGCSKO-UHFFFAOYSA-N	O=C1c2cc(OCO3)c3c4c5cc(OC)cc(OC)c5cc(N1C6O[C@@H](CO)C(O)[C@H](O)[C@@H]6O)c24	Aristolactams	1
196		aristololactam GI	YZHNZYNWHIMNGO-FNODVLLQSA-N	O=C1c2cc(O[C@@H](C)[C@H](c3cc(OC)c(O)c(OC)c3)O4)c4c5c6ccccc6cc(N1)c25	Aristolactams	1
197		8-[(6-O-β-d-Glycopyranosyl-β-d-glucopyranosyl)oxy]-9-methoxyaristolactam II (triangularine B)	QLGZKRLPJMEJRL-UHFFFAOYSA-N	COc1c2c3c(cc4c(c3c3cccc(OC5OC(OC6OC(CO)C(O)C(O)C6O)C(O)C(O)C5O)c13)OCO4)C(=O)N2	Aristolactams	1
198		Aristolamide-N-hexoside	KKEVFAPDVRPRPQ-UHFFFAOYSA-N	COc1cc(OC2OC(CO)C(O)C(O)C2O)cc2c1cc1c3c(cc4c(c32)OCO4)C(=O)N1C1OC(CO)C(O)C(O)C1O	Aristolactams	2
199		aristolactam 9-O-beta-D-glucopyranosyl-(1->2)-beta-D-glucoside	JLBOTFPNWZCGML-SMMNAASYSA-N	COc1cccc2c1c(O[C@@H]3O[C@@H]([C@H]([C@@H]([C@H]3O[C@@H]4O[C@@H]([C@H]([C@@H]([C@H]4O)O)O)CO)O)O)CO)c(NC5=O)c6c5cc7c(OCO7)c62	Aristolactams	1
200		Aristolactam 9-O-β-d-glucopyranosyl-(1→2)-β-d-glucoside	XOHFMDUIOPQFHS-UHFFFAOYSA-N	COc1cccc2c1c(OC1(OC3OC(CO)C(O)C(O)C3O)OC(CO)C(O)CC1O)c1c3c(cc4c(c32)OCO4)C(=O)N1	Aristolactams	1
201		7-methoxy-8-(((2S,3R,4S,5S,6R)-3,4,5-trihydroxy-6-((((2R,3R,4S,5S,6R)-3,4,5-trihydroxy-6-(hydroxymethyl)tetrahydro-2H-pyran-2-yl)oxy)methyl)tetrahydro-2H-pyran-2-yl)oxy)-[1,3]dioxolo[4',5':4,5]benzo[1,2,3-cd]benzo[f]indol-5(6H)-one	GNZQTFWPRCGKGK-QWVIFFQSSA-N	COc1c2c3c(cc4c(c3c3cccc(O[C@@H]5O[C@H](CO[C@@H]6O[C@H](CO)[C@@H](O)[C@H](O)[C@H]6O)[C@@H](O)[C@H](O)[C@H]5O)c13)OCO4)C(=O)N2	Aristolactams	1
202		10-Amino-1-carboxy-3,4-dimethoxy-6-hydroxy-phenanthrene lactam N-β-d-(6′-trans-p-coumaroyl)-glucopyranoside	FYCOVHVGRCIDFI-BJMVGYQFSA-N	COc1cc2c3c(cc4ccc(O)cc4c3c1OC)N(C1OC(OC(=O)/C=C/c3ccc(O)cc3)C(O)C(O)C1O)C2=O	Aristolactams	1
203		((2R,3S,4S,5R,6R)-3,4,5-trihydroxy-6-(8-methoxy-5-oxo-[1,3]dioxolo[4',5':4,5]benzo[1,2,3-cd]benzo[f]indol-6(5H)-yl)tetrahydro-2H-pyran-2-yl)methyl 3-(4-hydroxyphenyl)acrylate	POLMXRJPIMTBPO-MVAKELKPSA-N	COc1cccc2c1cc1c3c(cc4c(c32)OCO4)C(=O)N1[C@@H]1O[C@H](COC(=O)C=Cc2ccc(O)cc2)[C@@H](O)[C@H](O)[C@H]1O	Aristolactams	1
204		Aristolactam N-(6′-trans-p-coumaroyl)-β-d-glucopyranoside	JVHOJVGBTJJGIO-VMPITWQZSA-N	COc1cc(OC)c2cc3c4c(cc5c(c4c2c1)OCO5)C(=O)N3C1OC(OC(=O)/C=C/c2ccc(O)cc2)C(O)C(O)C1O	Aristolactams	1
205		michelaine	JDVHBEKCLLOHBU-UHFFFAOYSA-N	Oc(cc1C2=O)c(O)c3c1c(NC2=O)cc4c3cccc4	4,5-Dioxoaporphines	1
206		4,5-Dioxodehydroasimilobin	FPIKZASYTJSPJN-UHFFFAOYSA-N	COc1c(O)cc2c3c(cc4ccccc4c13)NC(=O)C2=O	4,5-Dioxoaporphines	20
207		Noraristolodione (2-hydroxy-1-methoxy-4,5-dioxo-6,7-dehydroaporphine)	XJKSCEITFBYOOB-UHFFFAOYSA-N	COc1cc2c3c(cc4ccccc4c3c1O)NC(=O)C2=O	4,5-Dioxoaporphines	1
208		2,10-dihydroxy-1-methoxy-4H-dibenzo[de,g]quinoline-4,5(6H)-dione	YXVSIEDZVXDJBA-UHFFFAOYSA-N	COc1c(O)cc2c3c(cc4ccc(O)cc4c13)NC(=O)C2=O	4,5-Dioxoaporphines	2
209		Triangularine A	ZCCUITVINPUAST-UHFFFAOYSA-N	COc1cc2c3c(cc4ccc(O)cc4c3c1O)NC(=O)C2=O	4,5-Dioxoaporphines	1
210		Norcepharadione A	GHNBADVOMYBEJK-UHFFFAOYSA-N	O=C1Nc2cc3ccccc3c3c4c(cc(c23)C1=O)OCO4	4,5-Dioxoaporphines	3
211		Tuberosinone	QTUOOWLAKCKQHG-UHFFFAOYSA-N	O=C1Nc2cc3ccc(O)cc3c3c4c(cc(c23)C1=O)OCO4	4,5-Dioxoaporphines	1
212		Pressalanine B	WBSYCQJWUFPZEV-UHFFFAOYSA-N	O=C1Nc2cc3ccccc3c3c4c(c(O)c(c23)C1=O)OCO4	4,5-Dioxoaporphines	2
213		cepharadione A	RZIGKFTVXWUUCX-UHFFFAOYSA-N	CN1C(=O)C(=O)c2cc3c(c4c2c1cc1ccccc14)OCO3	4,5-Dioxoaporphines	28
214		artabotrine	XUJFJXWSVDREJO-UHFFFAOYSA-N	CON1C(=O)C(=O)c2cc3c(c4c2c1cc1ccccc14)OCO3	4,5-Dioxoaporphines	3
215		3-methoxy-6H-benzodioxolo-benzoquinoline-4,5-dione	ADOHRAHGXFATTK-UHFFFAOYSA-N	COc(c(OCO1)c1c23)c4c3c(NC(C4=O)=O)cc5c2cccc5	4,5-Dioxoaporphines	1
216		7-Chloro-6-demethylcepharadione B	DBNFUUYMTAGFDM-UHFFFAOYSA-N	COc1cc2c3c(c(Cl)c4ccccc4c3c1OC)NC(=O)C2=O	4,5-Dioxoaporphines	1
217		norcepharadione B	BAGGDUOPTSQTHD-UHFFFAOYSA-N	COc1cc2c3c(cc4ccccc4c3c1OC)NC(=O)C2=O	4,5-Dioxoaporphines	12
218		4,5-dioxodehydro asimilobine	JGDZUWXHWYXMSD-UHFFFAOYSA-N	COc1c(O)cc2c3c(cc4ccccc4c13)N(C)C(=O)C2=O	4,5-Dioxoaporphines	5
219		Aristoliukine B	ZYTGQFDONDSQNP-UHFFFAOYSA-N	COc1c(O)cc2c3c(cc4ccc(C)cc4c13)NC(=O)C2=O	4,5-Dioxoaporphines	1
220		Rugosine	VBYYOWZLGDCRGD-UHFFFAOYSA-N	COc1c(O)c2c3c(cc4ccccc4c3c1OC)NC(=O)C2=O	4,5-Dioxoaporphines	1
221		Aristoliukine C	GFUNSAYRGGSYID-UHFFFAOYSA-N	COc1ccc2cc3c4c(cc(O)c(OC)c4c2c1)C(=O)C(=O)N3	4,5-Dioxoaporphines	1
222		pseuduvarin A	MOPQXOKPRKUOGM-UHFFFAOYSA-N	O=C(c1c(N)c(OC)c(OC)c2c3ccccc3cc(N4)c12)C4=O	4,5-Dioxoaporphines	1
223		7-methyl-5H-bis[1,3]benzodioxolo[6,5,4-de:5',6'-g]quinoline-5,6(7H)-dione	AKCPDBGRLKSGAI-UHFFFAOYSA-N	CN1C(=O)C(=O)c2cc3c(c4c2c1cc1cc2c(cc14)OCO2)OCO3	4,5-Dioxoaporphines	1
224		3-methoxy-6-methyl-6H-benzodioxolo- benzoquinoline-4,5-dione	GZHWDJADCZWEFB-UHFFFAOYSA-N	COc(c(OCO1)c1c23)c4c3c(N(C(C4=O)=O)C)cc5c2cccc5	4,5-Dioxoaporphines	1
225		cepharadione B	AFKGBLKLNRDQFN-UHFFFAOYSA-N	COc1cc2c3c(cc4ccccc4c3c1OC)N(C)C(=O)C2=O	4,5-Dioxoaporphines	12
226		Griffithdione	XURJNCATKSWBQE-UHFFFAOYSA-N	COc1cc2c3c(c(C)c4ccccc4c3c1OC)NC(=O)C2=O	4,5-Dioxoaporphines	1
227		ouregidione	MSQSEOYPHJGUTP-UHFFFAOYSA-N	COc1c(OC)c(OC)c2c3c(cc4ccccc42)NC(=O)C(=O)c13	4,5-Dioxoaporphines	5
228		pseuduvarin B	DECOIJXMXXMADL-UHFFFAOYSA-N	O=C(c1c(N)c(OC)c(OC)c2c3ccccc3cc(N4C)c12)C4=O	4,5-Dioxoaporphines	1
229		4,5-Dioxodehydrodicentrine	ZQLWKNCUBFWXKC-UHFFFAOYSA-N	COc1cc2cc3c4c(cc5c(c4c2cc1OC)OCO5)C(=O)C(=O)N3C	4,5-Dioxoaporphines	1
230		4,5-Dioxodehydrocrebanine	TVMABCBARSLKAA-UHFFFAOYSA-N	COc1ccc2c(cc3c4c(cc5c(c42)OCO5)C(=O)C(=O)N3C)c1OC	4,5-Dioxoaporphines	1
231		1,2-dimethoxy-6-methyl-4H-benzo[de][1,3]benzodioxolo[5,6-g]quinoline-4,5(6H)-dione	QNIWGACZMNBOMK-UHFFFAOYSA-N	COc1cc2c3c(cc4cc5c(cc4c3c1OC)OCO5)N(C)C(=O)C2=O	4,5-Dioxoaporphines	4
232		N-methylouregidione	WCRCWNWYSVULNX-UHFFFAOYSA-N	COc1c(OC)c(OC)c2c3c(cc4ccccc42)N(C)C(=O)C(=O)c13	4,5-Dioxoaporphines	3
233		8-Methoxyoureigidione	ZLFDXAPQFYZVAT-UHFFFAOYSA-N	COc1c(OC)c(OC)c2c3c(cc4c(OC)cccc42)NC(=O)C(=O)c13	4,5-Dioxoaporphines	1
234		Pontevedrine	LXPLOLZBVGECDJ-UHFFFAOYSA-N	COc1cc2cc3c4c(cc(OC)c(OC)c4c2cc1OC)C(=O)C(=O)N3C	4,5-Dioxoaporphines	4
235		7-(beta-D-glucopyranosyl)-11-hydroxy-5H-[1,3]benzodioxolo[6,5,4-de]benzo[g]quinoline-5,6(7H)-dione	AQLKJEZWZUVOGC-QKHYKKGASA-N	O=C1C(=O)N([C@@H]2O[C@H](CO)[C@@H](O)[C@H](O)[C@H]2O)c2cc3ccc(O)cc3c3c4c(cc1c23)OCO4	4,5-Dioxoaporphines	1
236		Tuberosinone-N-β-d-glucoside	AQLKJEZWZUVOGC-UHFFFAOYSA-N	O=C1C(=O)N(C2OC(CO)C(O)C(O)C2O)c2cc3ccc(O)cc3c3c4c(cc1c23)OCO4	4,5-Dioxoaporphines	1
237		Labeccapolydione	JDCBGBGHSLPCQC-UHFFFAOYSA-N	COc1cccc2c1C(=O)c1ncc(-c3c4c5c(cc6c(c5c5ccccc35)OCO6)C(=O)C(=O)N4C)c3cc4c(c-2c13)OCO4	4,5-Dioxoaporphines	1
238		9,9'-dimethoxy-7'-methyl-5'H,8H-5,8'-bi[1,3]benzodioxolo[6,5,4-de]benzo[g]quinoline-5',6',8(7'H)-trione	FUSJYHXBRBPYDM-UHFFFAOYSA-N	COc1cccc2c1C(=O)c1ncc(-c3c4c5c(cc6c(c5c5cccc(OC)c35)OCO6)C(=O)C(=O)N4C)c3cc4c(c-2c13)OCO4	4,5-Dioxoaporphines	1
