# Supplementary material for: Computational Analysis of Naturally Occurring Aristolochic Acid Analogues and Their Biological Sources
Source: Biomolecules. 2021 Sep 11;11(9):1344. doi: 10.3390/biom11091344 (PMC8471445; doi:10.3390/biom11091344)
Supplement: Supplementary file 1 [file biomolecules-11-01344-s001.zip › Supplementary Materials/Supplementary Data/Supplementary Data 10.xlsx]

## Sheet: Sheet1
AAAs No.	Item	Prediction	Experimental data	Reference
3	Genotoxicity	Genotoxic agent	20 mg/L (mutagenicity)	Material Safety Data Sheet in Reaxys
4	Genotoxicity	Genotoxic agent	0.76 total DNA adducts on human liver microsomes	Chemical Research in Toxicology, 2001, vol. 14, # 8, p. 1128 - 1137
11	ED50	Toxic substance	Cytotoxicity in the KB, p-388, A-549, HT-29 and HL-60 test system, ED50 (μg m-1): >50, 0.5, 1.2, 4.9 and >50, respectively	Phytochemistry, 1994, vol. 36, # 4, p. 1063 - 1068
13	Genotoxicity	Genotoxic agent	mRNA expression level increase	Toxicology Letters, 2021, vol. 344, p. 69 - 81
18	Genotoxicity	Genotoxic agent	Relative adduct labeling of 6.36 total DNA adducts on human liver microsomes	Chemical Research in Toxicology, 2001, vol. 14, # 8, p. 1128 - 1137
19	IC50	Toxic substance	5.78 µg/mL (human elastase release); 8.49 µg/mL (superoxide anion generation)	Bioorganic and Medicinal Chemistry Letters, 2011, vol. 21, # 6, p. 1792 - 1794
34	Toxicity	Toxic substance	Toxic substance	Journal of Natural Products, 1993, vol. 56, # 9, p. 1605 - 1608
41	Toxicity	Toxic substance	cytotoxicity in the KB, p-388, A-549, HT-29 and HL-60 test system, ED50 (μg m-1): >50, 1.5, >40, 8.0 and 9.3, respectively	Phytochemistry, 1994, vol. 36, # 4, p. 1063 - 1068
83	IC50	Toxic substance	179.2 μM (cytotoxic agent)	Fitoterapia, 2019, vol. 137, art. no. 104252
101	ED50	Toxic substance	8.8 µg/mL (mouse P388 cell line); 17.1 µg/mL (human HT-29 cell line); 40 µg/mL human HL-60 cell line	Chemical and Pharmaceutical Bulletin, 2000, vol. 48, # 7, p. 1006 - 1009
120	IC50	Toxic substance	3.96E-06 M (Inhibit LPS-induced B cell proliferation in mouse spleen cells); 1E-05 M (inhibition of ConA-induced T cell proliferation in mouse spleen cells)	Bioorganic and Medicinal Chemistry, 2007, vol. 15, # 2, p. 988 - 996
135	Toxicity	Toxic substance	Cytotoxic agent (HT-29 & A-549 & HL-60 cell line)	Biological and Pharmaceutical Bulletin, 2000, vol. 23, # 10, p. 1216 - 1219
149	IC50	Toxic substance	2.28E-05 M (inhibition of ConA-induced T cell proliferation in mouse spleen cells); 4.17E-05 M (Inhibit LPS-induced B cell proliferation in mouse spleen cells)	Bioorganic and Medicinal Chemistry, 2007, vol. 15, # 2, p. 988 - 996
160	Toxicity	Toxic substance	50% inhibition percentage	Molecules, 2014, vol. 19, # 1, p. 122 - 138
217	Toxicity	Toxic substance	Neurotoxic agent	Journal of Natural Products, 2021, vol. 84, # 4, p. 1316 - 1325
218	Toxicity	Toxic substance	Cytotoxic agent (A-549 & HL-60 cell line)	Biological and Pharmaceutical Bulletin, 2000, vol. 23, # 10, p. 1216 - 1219
227	LC50	0.17 mg/L (water flea)	25 mg/mL mosquito (Aedes aegypti) larvae	Journal of Natural Products, 1999, vol. 62, # 8, p. 1158 - 1159
233	IC50	Toxic substance	19.7 mg/L (cytotoxic agent)	Planta Medica, 2005, vol. 71, # 6, p. 535 - 542
