# Supplementary material for: Computational Analysis of Naturally Occurring Aristolochic Acid Analogues and Their Biological Sources
Source: Biomolecules. 2021 Sep 11;11(9):1344. doi: 10.3390/biom11091344 (PMC8471445; doi:10.3390/biom11091344)
Supplement: Supplementary file 1 [file biomolecules-11-01344-s001.zip › Supplementary Materials/Supplementary Data/Supplementary Data 2.xlsx]

## Sheet: Sheet1
AAAs No.	Structure(Organic Part)	Class	C	H	O	N	Na	Molecular Weight	TPSA	CLogP
1		Aristolochic acids	16	8	7	1	1	349.23	121.96	-1.3
2		Aristolochic acids	16	8	7	1	1	349.23	121.96	-1.3
3		Aristolochic acids	16	9	6	1	0	311.25	98.9	3.33
4		Aristolochic acids	16	9	6	1	1	333.23	101.73	-1
5		Aristolochic acids	16	9	7	1	0	327.25	119.13	3.03
6		Aristolochic acids	16	9	7	1	0	327.25	119.13	3.03
7		Aristolochic acids	16	9	7	1	0	327.25	119.13	3.03
8		Aristolochic acids	16	9	7	1	1	349.23	121.96	-1.3
9		Aristolochic acids	16	9	8	1	0	343.25	139.36	2.74
10		Aristolochic acids	17	10	7	1	1	363.26	110.96	-0.99
11		Aristolochic acids	17	11	6	1	0	325.28	87.9	3.42
12		Aristolochic acids	17	11	7	1	0	341.28	108.13	3.34
13		Aristolochic acids	17	11	7	1	0	341.28	108.13	3.34
14		Aristolochic acids	17	11	7	1	0	341.28	108.13	3.12
15		Aristolochic acids	17	11	7	1	0	341.28	108.13	3.34
16		Aristolochic acids	17	11	7	1	0	341.28	108.13	3.34
17		Aristolochic acids	17	11	7	1	1	363.26	110.96	-0.99
18		Aristolochic acids	17	11	7	1	1	363.26	110.96	-0.99
19		Aristolochic acids	17	11	8	1	0	357.27	128.36	3.04
20		Aristolochic acids	17	11	8	1	0	357.27	128.36	3.04
21		Aristolochic acids	17	11	8	1	0	357.27	128.36	3.04
22		Aristolochic acids	17	11	8	1	0	357.27	128.36	3.04
23		Aristolochic acids	17	11	8	1	0	357.27	128.36	3.04
24		Aristolochic acids	17	11	8	1	0	357.27	128.36	3.04
25		Aristolochic acids	17	11	8	1	0	357.27	128.36	3.04
26		Aristolochic acids	17	11	8	1	0	357.27	128.36	3.04
27		Aristolochic acids	17	11	8	1	0	357.27	128.36	3.04
28		Aristolochic acids	17	11	8	1	1	379.26	131.19	-1.29
29		Aristolochic acids	17	11	8	1	1	379.26	131.19	-1.29
30		Aristolochic acids	17	13	6	1	0	327.29	98.9	3.4
31		Aristolochic acids	17	13	7	1	0	343.29	119.13	3.11
32		Aristolochic acids	18	13	7	1	0	355.3	97.13	3.43
33		Aristolochic acids	18	13	7	1	0	355.3	97.13	3.43
34		Aristolochic acids	18	13	8	1	0	371.3	117.36	3.35
35		Aristolochic acids	18	13	8	1	0	371.3	117.36	3.13
36		Aristolochic acids	18	13	8	1	0	371.3	117.36	3.35
37		Aristolochic acids	18	13	8	1	0	371.3	117.36	3.13
38		Aristolochic acids	18	13	8	1	0	371.3	117.36	3.35
39		Aristolochic acids	18	13	8	1	0	371.3	117.36	3.35
40		Aristolochic acids	18	13	8	1	1	393.28	120.19	-0.99
41		Aristolochic acids	18	15	6	1	0	341.32	87.9	3.71
42		Aristolochic acids	18	15	7	1	0	357.32	108.13	3.41
43		Aristolochic acids	18	15	7	1	0	357.32	108.13	3.41
44		Aristolochic acids	19	15	8	1	0	385.33	106.36	3.43
45		Aristolochic acids	19	15	8	1	0	385.33	106.36	3.43
46		Aristolochic acids	19	17	7	1	0	371.35	97.13	3.71
47		Aristolochic acids	20	16	8	2	0	412.35	126.23	2.85
48		Aristolochic acids	20	17	7	1	0	383.36	97.13	4.21
49		Aristolochic acids	21	19	8	1	0	413.38	106.36	4.21
50		Aristolochic acids	22	19	12	1	0	489.39	198.28	0.51
51		Aristolochic acids	22	19	12	1	0	489.39	198.28	0.51
52		Aristolochic acids	23	21	13	1	0	519.42	207.51	0.52
53		Aristolochic acids	23	21	13	1	0	519.42	207.51	0.52
54		Aristolochic acids	24	23	12	1	0	517.44	187.28	0.94
55		Aristolochic acids	24	23	13	1	0	533.44	196.51	0.6
56		Aristolochic acids	31	29	7	1	0	527.57	104.97	7.14
57		Aristolochic acids	31	29	7	1	0	527.57	104.97	6.85
58		Aristolochic acids	31	29	7	1	0	527.57	104.97	6.85
59		Aristolochic acids	31	29	7	1	0	527.57	104.97	7.14
60		Aristolochic acids	31	29	7	1	0	527.57	104.97	7.14
61		Aristolochic acids	31	29	7	1	0	527.57	104.97	6.85
62		Aristolochic acids	31	29	7	1	0	527.57	104.97	6.85
63		Aristolochic acids	32	31	8	1	0	557.6	114.2	7.15
64		Aristolochic acids	32	31	8	1	0	557.6	114.2	6.86
65		Aristolochic acids	32	31	8	1	0	557.6	114.2	6.86
66		Aristolochic acids	32	31	8	1	0	557.6	114.2	7.15
67		Aristolochic acids	32	31	8	1	0	557.6	114.2	7.15
68		Aristolochic acids	32	31	8	1	0	557.6	114.2	7.15
69		Aristolochic acids	32	31	8	1	0	557.6	114.2	6.86
70		Aristolochic acids	32	31	8	1	0	557.6	114.2	6.86
71		Aristolochic acids	32	31	8	1	0	557.6	114.2	7.15
72		Aristolochic acids	32	31	8	1	0	557.6	114.2	7.15
73		Aristolochic acids	36	41	7	1	0	599.72	108.13	7.95
74		Aristolochic acids	36	41	7	1	0	599.72	108.13	7.95
75		Aristolochic acids	37	43	8	1	0	629.75	117.36	7.96
76		Aristolochic acids	37	43	8	1	0	629.75	117.36	7.96
77		Aristolochic acids	37	43	8	1	0	629.75	117.36	7.96
78		Aristolochic acids	37	43	8	1	0	629.75	117.36	7.96
79		Aristolochic acids	37	43	8	1	0	629.75	117.36	7.96
80		Aristolactams	15	9	3	1	0	251.24	69.56	2.97
81		Aristolactams	15	9	4	1	0	267.24	89.79	2.68
82		Aristolactams	16	11	3	1	0	265.27	58.56	3.27
83		Aristolactams	16	11	3	1	0	265.27	58.56	3.27
84		Aristolactams	16	11	4	1	0	281.27	78.79	2.98
85		Aristolactams	16	11	4	1	0	281.27	78.79	2.98
86		Aristolactams	16	11	4	1	0	281.27	78.79	2.98
87		Aristolactams	16	11	4	1	0	281.27	70	3.06
88		Aristolactams	16	11	4	1	0	281.27	70	2.93
89		Aristolactams	16	11	4	1	0	281.27	78.79	2.98
90		Aristolactams	16	11	4	1	0	281.27	78.79	2.98
91		Aristolactams	16	11	4	1	0	281.27	78.79	2.98
92		Aristolactams	16	9	3	1	0	263.25	47.56	3.29
93		Aristolactams	16	9	4	1	0	279.25	67.79	2.99
94		Aristolactams	16	9	4	1	0	279.25	67.79	2.99
95		Aristolactams	16	9	4	1	0	279.25	67.79	2.99
96		Aristolactams	16	9	4	1	0	279.25	59	3.07
97		Aristolactams	16	9	4	1	0	279.25	86.63	2.78
98		Aristolactams	17	11	3	1	0	277.28	38.77	3.31
99		Aristolactams	17	11	4	1	0	293.28	48	3.24
100		Aristolactams	17	11	4	1	0	293.28	56.79	3.3
101		Aristolactams	17	11	4	1	0	293.28	56.79	3.3
102		Aristolactams	17	11	4	1	0	293.28	56.79	3.3
103		Aristolactams	17	11	5	1	0	309.28	77.02	3
104		Aristolactams	17	11	5	1	0	309.28	95.86	2.97
105		Aristolactams	17	11	5	1	0	309.28	77.02	3
106		Aristolactams	17	11	5	1	0	309.28	77.02	3
107		Aristolactams	17	11	5	1	0	309.28	77.02	3
108		Aristolactams	17	11	5	1	0	309.28	68.23	3.08
109		Aristolactams	17	11	5	1	0	309.28	77.02	3
110		Aristolactams	17	13	3	1	0	279.3	49.77	3.3
111		Aristolactams	17	13	3	1	0	279.3	47.56	3.58
112		Aristolactams	17	13	3	1	0	279.3	49.77	3.3
113		Aristolactams	17	13	4	1	0	295.29	67.79	3.28
114		Aristolactams	17	13	4	1	0	295.29	67.79	3.28
115		Aristolactams	17	13	4	1	0	295.29	67.79	3.28
116		Aristolactams	17	13	4	1	0	295.29	67.79	3.28
117		Aristolactams	17	13	4	1	0	295.29	67.79	3.28
118		Aristolactams	17	13	4	1	0	295.29	67.79	3.28
119		Aristolactams	17	13	4	1	0	295.29	59	3.23
120		Aristolactams	17	13	4	1	0	295.29	67.79	3.28
121		Aristolactams	17	13	4	1	0	295.29	59	3.36
122		Aristolactams	17	13	4	1	0	295.29	67.79	3.28
123		Aristolactams	17	13	4	1	0	295.29	67.79	3.28
124		Aristolactams	17	13	4	1	0	295.29	67.79	3.28
125		Aristolactams	17	13	4	1	0	295.29	67.79	3.28
126		Aristolactams	17	13	5	1	0	311.29	88.02	2.99
127		Aristolactams	17	13	5	1	0	311.29	88.02	2.99
128		Aristolactams	17	13	5	1	0	311.29	88.02	2.99
129		Aristolactams	17	13	5	1	0	311.29	99.02	2.47
130		Aristolactams	17	13	5	1	0	311.29	88.02	2.99
131		Aristolactams	17	13	5	1	0	311.29	88.02	2.99
132		Aristolactams	17	9	5	1	0	307.26	66.02	3.02
133		Aristolactams	18	13	4	1	0	307.31	48	3.32
134		Aristolactams	18	13	4	1	0	307.31	66.84	3.21
135		Aristolactams	18	13	5	1	0	323.3	66.02	3.3
136		Aristolactams	18	13	5	1	0	323.3	66.02	3.3
137		Aristolactams	18	13	5	1	0	323.3	66.02	3.3
138		Aristolactams	18	13	5	1	0	323.3	66.02	3.3
139		Aristolactams	18	13	6	1	0	339.3	105.09	2.98
140		Aristolactams	18	13	6	1	0	339.3	105.09	2.98
141		Aristolactams	18	15	3	1	0	293.32	38.77	3.6
142		Aristolactams	18	15	4	1	0	309.32	56.79	3.58
143		Aristolactams	18	15	4	1	0	309.32	56.79	3.58
144		Aristolactams	18	15	4	1	0	309.32	56.79	3.58
145		Aristolactams	18	15	4	1	0	309.32	67.79	3.07
146		Aristolactams	18	15	4	1	0	309.32	59	3.31
147		Aristolactams	18	15	4	1	0	309.32	67.79	3.07
148		Aristolactams	18	15	4	1	0	309.32	59	3.31
149		Aristolactams	18	15	5	1	0	325.32	77.02	3.29
150		Aristolactams	18	15	5	1	0	325.32	77.02	3.29
151		Aristolactams	18	15	5	1	0	325.32	77.02	3.29
152		Aristolactams	18	15	5	1	0	325.32	77.02	3.29
153		Aristolactams	18	15	5	1	0	325.32	88.02	2.77
154		Aristolactams	18	15	5	1	0	325.32	77.02	3.29
155		Aristolactams	18	15	6	1	0	341.32	97.25	3
156		Aristolactams	18	15	6	1	0	341.32	97.25	3
157		Aristolactams	19	15	5	1	0	337.33	57.23	3.29
158		Aristolactams	19	15	5	1	0	337.33	66.02	3.69
159		Aristolactams	19	15	6	1	0	353.33	75.25	3.31
160		Aristolactams	19	15	6	1	0	353.33	75.25	3.31
161		Aristolactams	19	17	5	1	0	339.35	77.02	3.08
162		Aristolactams	19	17	5	1	0	339.35	66.02	3.59
163		Aristolactams	19	17	5	1	0	339.35	66.02	3.59
164		Aristolactams	19	17	5	1	0	339.35	66.02	3.59
165		Aristolactams	19	17	5	1	0	339.35	66.02	3.59
166		Aristolactams	19	17	5	1	0	339.35	66.02	3.59
167		Aristolactams	19	17	6	1	0	355.35	86.25	3.3
168		Aristolactams	20	15	5	1	0	349.34	72.91	3.43
169		Aristolactams	20	17	6	1	0	367.36	66.46	3.3
170		Aristolactams	20	17	9	1	0	415.35	171.15	-0.17
171		Aristolactams	20	19	5	1	0	353.37	57.23	3.62
172		Aristolactams	22	19	10	1	0	457.39	158.38	0.12
173		Aristolactams	22	19	8	1	0	425.39	128.92	0.48
174		Aristolactams	22	19	8	1	0	425.39	128.92	0.48
175		Aristolactams	22	19	9	1	0	441.39	149.15	0.19
176		Aristolactams	22	19	9	1	0	441.39	149.15	0.19
177		Aristolactams	22	19	9	1	0	441.39	146.94	0.47
178		Aristolactams	22	19	9	1	0	441.39	149.15	0.19
179		Aristolactams	22	19	9	1	0	441.39	149.15	0.19
180		Aristolactams	22	19	9	1	0	441.39	138.15	0.41
181		Aristolactams	22	19	9	1	0	441.39	146.94	0.47
182		Aristolactams	22	19	9	1	0	441.39	146.94	0.47
183		Aristolactams	22	19	9	1	0	441.39	146.94	0.47
184		Aristolactams	22	19	9	1	0	441.39	146.94	0.47
185		Aristolactams	22	21	9	1	0	443.41	157.94	0.45
186		Aristolactams	22	21	9	1	0	443.41	149.15	0.43
187		Aristolactams	22	21	9	1	0	443.41	157.94	0.45
188		Aristolactams	23	21	10	1	0	471.42	158.38	0.2
189		Aristolactams	23	21	10	1	0	471.42	158.38	0.2
190		Aristolactams	23	21	10	1	0	471.42	147.38	0.42
191		Aristolactams	23	21	9	1	0	455.42	138.15	0.49
192		Aristolactams	23	21	9	1	0	455.42	138.15	0.49
193		Aristolactams	23	23	9	1	0	457.44	138.15	0.74
194		Aristolactams	24	23	10	1	0	485.45	147.38	0.5
195		Aristolactams	24	23	10	1	0	485.45	147.38	0.5
196		Aristolactams	26	21	6	1	0	443.46	86.25	5.18
197		Aristolactams	28	29	15	1	0	619.53	235.32	-1.74
198		Aristolactams	29	31	15	1	0	633.56	237.53	-2.33
199		Aristolactams	29	31	15	1	0	633.56	235.32	-1.7
200		Aristolactams	29	31	15	1	0	633.56	235.32	-1.35
201		Aristolactams	29	31	15	1	0	633.56	235.32	-1.7
202		Aristolactams	31	27	11	1	0	589.55	175.45	2.4
203		Aristolactams	32	27	11	1	0	601.56	164.45	2.46
204		Aristolactams	32	27	12	1	0	617.56	173.68	2.43
205		4,5-Dioxoaporphines	16	9	4	1	0	279.25	86.63	2.54
206		4,5-Dioxoaporphines	17	11	4	1	0	293.28	75.63	2.84
207		4,5-Dioxoaporphines	17	11	4	1	0	293.28	75.63	2.84
208		4,5-Dioxoaporphines	17	11	5	1	0	309.28	95.86	2.55
209		4,5-Dioxoaporphines	17	11	5	1	0	309.28	95.86	2.55
210		4,5-Dioxoaporphines	17	9	4	1	0	291.26	64.63	2.86
211		4,5-Dioxoaporphines	17	9	5	1	0	307.26	84.86	2.56
212		4,5-Dioxoaporphines	17	9	5	1	0	307.26	84.86	2.56
213		4,5-Dioxoaporphines	18	11	4	1	0	305.29	55.84	2.88
214		4,5-Dioxoaporphines	18	11	5	1	0	321.29	65.07	2.81
215		4,5-Dioxoaporphines	18	11	5	1	0	321.29	73.86	2.87
216		4,5-Dioxoaporphines	18	12	4	1	0	341.75	64.63	3.8
217		4,5-Dioxoaporphines	18	13	4	1	0	307.31	64.63	3.15
218		4,5-Dioxoaporphines	18	13	4	1	0	307.31	66.84	2.87
219		4,5-Dioxoaporphines	18	13	4	1	0	307.31	75.63	3.15
220		4,5-Dioxoaporphines	18	13	5	1	0	323.3	84.86	2.85
221		4,5-Dioxoaporphines	18	13	5	1	0	323.3	84.86	2.85
222		4,5-Dioxoaporphines	18	14	4	2	0	322.32	90.65	2.73
223		4,5-Dioxoaporphines	19	11	6	1	0	349.3	74.3	2.61
224		4,5-Dioxoaporphines	19	13	5	1	0	335.31	65.07	2.89
225		4,5-Dioxoaporphines	19	15	4	1	0	321.33	55.84	3.17
226		4,5-Dioxoaporphines	19	15	4	1	0	321.33	64.63	3.45
227		4,5-Dioxoaporphines	19	15	5	1	0	337.33	73.86	3.15
228		4,5-Dioxoaporphines	19	16	4	2	0	336.35	81.86	2.75
229		4,5-Dioxoaporphines	20	15	6	1	0	365.34	74.3	2.9
230		4,5-Dioxoaporphines	20	15	6	1	0	365.34	74.3	2.9
231		4,5-Dioxoaporphines	20	15	6	1	0	365.34	74.3	2.9
232		4,5-Dioxoaporphines	20	17	5	1	0	351.36	65.07	3.18
233		4,5-Dioxoaporphines	20	17	6	1	0	367.36	83.09	3.16
234		4,5-Dioxoaporphines	21	19	6	1	0	381.38	74.3	3.19
235		4,5-Dioxoaporphines	23	19	10	1	0	469.4	166.22	-0.24
236		4,5-Dioxoaporphines	23	19	10	1	0	469.4	166.22	-0.24
237		4,5-Dioxoaporphines	36	20	8	2	0	608.56	113.49	6.04
238		4,5-Dioxoaporphines	37	22	9	2	0	638.59	122.72	6.05
