# Supplementary material for: Computational Analysis of Naturally Occurring Aristolochic Acid Analogues and Their Biological Sources
Source: Biomolecules. 2021 Sep 11;11(9):1344. doi: 10.3390/biom11091344 (PMC8471445; doi:10.3390/biom11091344)
Supplement: Supplementary file 1 [file biomolecules-11-01344-s001.zip › Supplementary Materials/Supplementary Data/Supplementary Data 3.xlsx]

## Sheet: Sheet1
AAAs No.	Structure(Organic Part)	Molecular Weight (Organic Part)	Number of Hydrogen Bond Donors	Number of Hydrogen Bond Acceptors	TPSA	Number of Rotatable Bonds	C Ratio	N Ratio	Hetero Ratio	Number of Rings	Number of Aromatic Rings	Parachor	Index of Refraction	Surface Tension	Density	Polarizability	LogP		Log(BCF)	Log(Koc)	LogSw		pKa(Acid)			pKa(Base)			Probability (S(7.4) > 0.01 mg/ml)	Reliability Index of Probability (S(7.4) > 0.01 mg/ml)	Probability (S(7.4) > 0.1 mg/ml)	Reliability Index of Probability (S(7.4) > 0.1 mg/ml)	Probability (S(7.4) > 1 mg/ml)	Reliability Index of Probability (S(7.4) > 1 mg/ml)	Probability (S(7.4) > 10 mg/ml)	Reliability Index of Probability (S(7.4) > 10 mg/ml)
																	LogP	RI			LogSw	pH	pKa	Conf. limits	AtomNo	pKa	Conf. limits	AtomNo
1		327.25	2	8	124.82	2	0.67	0.04	0.33	4	3	602.92	1.82	97.96	1.71	33.08	3.05	0.3513	1.87	2.88	-3.93	3.97	2.95	0.2	20				0.99	0.53	0.98	0.58	0.96	0.58	0.95	0.61
																							8.81	0.2	1
2		327.25	2	8	124.82	2	0.67	0.04	0.33	4	3	602.92	1.82	97.96	1.71	33.08	3.05	0.3513	1.87	2.88	-3.95	3.99	3	0.2	20				0.99	0.53	0.98	0.58	0.96	0.58	0.95	0.61
																							7.59	0.2	1
3		311.25	1	7	104.59	2	0.7	0.04	0.3	4	3	587.91	1.79	85.72	1.61	32.34	3.76	0.4366	2.43	3.28	-4.17	4.21	2.99	0.2	20				0.93	0.59	0.91	0.6	0.9	0.59	0.87	0.3
4		311.25	1	7	104.59	2	0.7	0.04	0.3	4	3	587.91	1.79	85.72	1.61	32.34	3.76	0.4366	2.43	3.28	-4.17	4.21	2.99	0.2	20				0.93	0.59	0.91	0.6	0.9	0.59	0.87	0.3
5		327.25	2	8	124.82	2	0.67	0.04	0.33	4	3	602.92	1.82	97.96	1.71	33.08	3.05	0.3513	1.87	2.88	-3.95	3.99	3	0.2	20				0.99	0.53	0.98	0.58	0.96	0.58	0.95	0.61
																							7.59	0.2	24
6		327.25	2	8	124.82	2	0.67	0.04	0.33	4	3	602.92	1.82	97.96	1.71	33.08	3.05	0.3513	1.87	2.88	-3.95	3.99	3.01	0.2	20				0.99	0.53	0.98	0.58	0.96	0.58	0.95	0.61
																							7.91	0.2	24
7		327.25	2	8	124.82	2	0.67	0.04	0.33	4	3	602.92	1.82	97.96	1.71	33.08	3.05	0.3513	1.87	2.88	-3.93	3.97	2.95	0.2	19				0.99	0.53	0.98	0.58	0.96	0.58	0.95	0.61
																							8.81	0.2	24
8		327.25	2	8	124.82	2	0.67	0.04	0.33	4	3	602.92	1.82	97.96	1.71	33.08	3.05	0.3513	1.87	2.88	-3.95	3.99	3.01	0.2	20				0.99	0.53	0.98	0.58	0.96	0.58	0.95	0.61
																							7.91	0.2	24
9		343.24	3	9	145.05	2	0.64	0.04	0.36	4	3	617.94	1.86	111.71	1.81	33.83	2.67	0.356	1.32	2.49	-3.62	3.7	3.02	0.2	19				1	0.35	0.99	0.34	0.97	0.48	0.97	0.55
																							7.34	0.2	25
																							8.88	0.2	24
10		341.27	1	8	113.82	3	0.68	0.04	0.32	4	3	644.58	1.75	77.54	1.57	34.99	3.75	0.3574	2.36	3.23	-4.17	4.2	2.95	0.2	21				0.94	0.58	0.92	0.64	0.91	0.62	0.89	0.35
11		325.27	0	7	93.59	3	0.71	0.04	0.29	4	3	630.63	1.72	69.29	1.49	34.26	3.69	0.5104	2.66	3.44	-5.67	7							0.2	0.42	0.08	0.43	0.03	0.22	0.02	0.15
12		341.27	1	8	113.82	3	0.68	0.04	0.32	4	3	644.58	1.75	77.54	1.57	34.99	3.75	0.3574	2.36	3.23	-4.19	4.23	2.99	0.2	20				0.94	0.58	0.92	0.64	0.91	0.62	0.89	0.35
13		341.27	1	8	113.82	3	0.68	0.04	0.32	4	3	644.58	1.75	77.54	1.57	34.99	3.75	0.3574	2.36	3.23	-4.18	4.23	2.99	0.2	20				0.94	0.58	0.92	0.64	0.91	0.62	0.89	0.35
14		341.27	1	8	113.82	3	0.68	0.04	0.32	4	3	645.64	1.75	78.36	1.57	35	3.38	0.3876	2.1	3.04	-5.14	6.16	7.16	0.2	24				0.57	0.38	0.3	0.4	0.07	0.34	0.04	0.16
15		341.27	1	8	113.82	3	0.68	0.04	0.32	4	3	644.58	1.75	77.54	1.57	34.99	3.75	0.3574	2.26	3.16	-4.24	4.28	3.11	0.2	19				0.94	0.58	0.92	0.64	0.91	0.62	0.89	0.35
16		341.27	1	8	113.82	3	0.68	0.04	0.32	4	3	644.58	1.75	77.54	1.57	34.99	3.75	0.3574	2.36	3.23	-4.17	4.2	2.95	0.2	19				0.94	0.58	0.92	0.64	0.91	0.62	0.89	0.35
17		341.27	1	8	113.82	3	0.68	0.04	0.32	4	3	644.58	1.75	77.54	1.57	34.99	3.75	0.3574	2.36	3.23	-4.19	4.23	2.99	0.2	20				0.94	0.58	0.92	0.64	0.91	0.62	0.89	0.35
18		341.27	1	8	113.82	3	0.68	0.04	0.32	4	3	644.58	1.75	77.54	1.57	34.99	3.75	0.3574	2.36	3.23	-4.18	4.23	2.99	0.2	20				0.94	0.58	0.92	0.64	0.91	0.62	0.89	0.35
19		357.27	2	9	134.05	3	0.65	0.04	0.35	4	3	659.59	1.78	87.53	1.66	35.73	3.25	0.2811	1.89	2.9	-4.01	4.06	3	0.2	20				0.98	0.5	0.98	0.6	0.95	0.57	0.9	0.28
																							7.66	0.2	26
20		357.27	2	9	134.05	3	0.65	0.04	0.35	4	3	659.59	1.78	87.53	1.66	35.73	2.93	0.2999	1.64	2.72	-4.07	4.11	2.96	0.2	20				0.99	0.54	0.97	0.59	0.95	0.55	0.92	0.31
																							7.91	0.2	26
21		357.27	2	9	134.05	3	0.65	0.04	0.35	4	3	659.59	1.78	87.53	1.66	35.73	2.93	0.2999	1.64	2.72	-4.07	4.11	2.94	0.2	20				0.99	0.54	0.97	0.59	0.95	0.55	0.92	0.31
																							8.81	0.2	26
22		357.27	2	9	134.05	3	0.65	0.04	0.35	4	3	659.59	1.78	87.53	1.66	35.73	3.63	0.3607	2.18	3.1	-4.16	4.19	3.16	0.2	20				0.99	0.51	0.98	0.55	0.97	0.49	0.97	0.26
																							6.2	0.2	26
23		357.27	2	9	134.05	3	0.65	0.04	0.35	4	3	659.59	1.78	87.53	1.66	35.73	2.93	0.2999	1.64	2.72	-4.07	4.11	2.95	0.2	19				0.99	0.54	0.97	0.59	0.95	0.55	0.92	0.31
																							8.81	0.2	24
24		357.27	2	9	134.05	3	0.65	0.04	0.35	4	3	659.59	1.78	87.53	1.66	35.73	3.25	0.2811	1.89	2.9	-4.01	4.05	3	0.2	19				0.98	0.5	0.98	0.6	0.95	0.57	0.9	0.28
																							7.34	0.2	26
25		357.27	2	9	134.05	3	0.65	0.04	0.35	4	3	659.59	1.78	87.53	1.66	35.73	2.93	0.2999	1.64	2.72	-4.06	4.1	2.93	0.2	19				0.99	0.54	0.97	0.59	0.95	0.55	0.92	0.31
																							8.4	0.2	26
26		357.27	2	9	134.05	3	0.65	0.04	0.35	4	3	659.59	1.78	87.53	1.66	35.73	2.93	0.2999	1.64	2.72	-4.07	4.11	2.96	0.2	20				0.99	0.54	0.97	0.59	0.95	0.55	0.92	0.31
																							7.59	0.2	26
27		357.27	2	9	134.05	3	0.65	0.04	0.35	4	3	659.59	1.78	87.53	1.66	35.73	3.45	0.2579	2.33	3.21	-3.6	3.61	2.53	0.2	20				0.98	0.48	0.93	0.53	0.92	0.52	0.85	0.26
																							11.14	0.2	26
28		357.27	2	9	134.05	3	0.65	0.04	0.35	4	3	659.59	1.78	87.53	1.66	35.73	3.25	0.2811	1.89	2.9	-4.01	4.06	3	0.2	20				0.98	0.5	0.98	0.6	0.95	0.57	0.9	0.28
																							7.66	0.2	26
29		357.27	2	9	134.05	3	0.65	0.04	0.35	4	3	659.59	1.78	87.53	1.66	35.73	2.93	0.2999	1.64	2.72	-4.07	4.11	2.94	0.2	20				0.99	0.54	0.97	0.59	0.95	0.55	0.92	0.31
																							8.81	0.2	26
30		327.29	1	7	104.59	4	0.71	0.04	0.29	3	3	646.95	1.7	62.78	1.42	35.21	3.99	0.6674	2.91	3.62	-5.65	6.74	7.95	0.3	17				0.36	0.38	0.15	0.44	0.08	0.17	0.01	0.31
31		343.29	2	8	124.82	4	0.68	0.04	0.32	3	3	661.97	1.73	70.73	1.5	35.96	3.37	0.5552	2.35	3.22	-5.14	6.28	7.54	0.3	24				0.76	0.44	0.45	0.47	0.21	0.37	0.02	0.15
																							8.5	0.3	17
32		355.3	0	8	102.82	4	0.69	0.04	0.31	4	3	687.3	1.69	64.44	1.46	36.91	3.86	0.4172	2.59	3.4	-5.61	7							0.19	0.42	0.1	0.4	0.04	0.21	0.02	0.16
33		355.3	0	8	102.82	4	0.69	0.04	0.31	4	3	687.3	1.69	64.44	1.46	36.91	3.86	0.4172	2.59	3.4	-5.61	7							0.19	0.42	0.1	0.4	0.04	0.21	0.02	0.16
34		371.3	1	9	123.05	4	0.67	0.04	0.33	4	3	701.25	1.72	71.42	1.54	37.63	3.85	0.3708	2.21	3.12	-4.19	4.23	2.99	0.2	20				0.92	0.53	0.91	0.62	0.9	0.58	0.87	0.28
35		371.3	1	9	123.05	4	0.67	0.04	0.33	4	3	702.31	1.72	72.11	1.54	37.65	3.55	0.3643	2.12	3.06	-4.88	6.08	7.26	0.2	26				0.48	0.37	0.22	0.39	0.07	0.34	0.03	0.17
36		371.3	1	9	123.05	4	0.67	0.04	0.33	4	3	701.25	1.72	71.42	1.54	37.63	3.4	0.4164	2.23	3.14	-4.1	4.14	2.94	0.2	20				0.98	0.59	0.94	0.62	0.89	0.65	0.83	0.36
37		371.3	1	9	123.05	4	0.67	0.04	0.33	4	3	702.31	1.72	72.11	1.54	37.65	3.29	0.3484	1.87	2.88	-5.35	6.8	8.45	0.2	26				0.73	0.39	0.23	0.37	0.09	0.29	0.03	0.15
38		371.3	1	9	123.05	4	0.67	0.04	0.33	4	3	701.25	1.72	71.42	1.54	37.63	3.4	0.4164	2.23	3.14	-4.1	4.14	2.95	0.2	20				0.98	0.59	0.94	0.62	0.89	0.65	0.83	0.36
39		371.3	1	9	123.05	4	0.67	0.04	0.33	4	3	701.25	1.72	71.42	1.54	37.63	3.85	0.3708	2.21	3.12	-4.14	4.17	2.89	0.2	21				0.92	0.53	0.91	0.62	0.9	0.58	0.87	0.28
40		371.3	1	9	123.05	4	0.67	0.04	0.33	4	3	701.25	1.72	71.42	1.54	37.63	3.4	0.4164	2.23	3.14	-4.1	4.14	2.94	0.2	20				0.98	0.59	0.94	0.62	0.89	0.65	0.83	0.36
41		341.31	0	7	93.59	5	0.72	0.04	0.28	3	3	688.61	1.65	52.84	1.34	37.11	4.38	0.7961	3.14	3.79	-5.5	7							0.33	0.47	0.09	0.37	0.03	0.27	0.01	0.29
42		357.31	1	8	113.82	5	0.69	0.04	0.31	3	3	703.62	1.68	59.04	1.41	37.86	3.6	0.6012	2.58	3.39	-5.18	6.35	7.51	0.3	24				0.72	0.44	0.37	0.21	0.06	0.22	0.02	0.17
43		357.31	1	8	113.82	5	0.69	0.04	0.31	3	3	703.62	1.68	59.04	1.41	37.86	3.65	0.5968	2.84	3.58	-5.64	6.74	7.96	0.3	17				0.37	0.35	0.17	0.43	0.12	0.33	0.01	0.25
44		385.32	0	9	112.05	5	0.68	0.04	0.32	4	3	743.97	1.67	60.66	1.45	39.55	3.39	0.4504	2.46	3.3	-5.32	7							0.48	0.38	0.13	0.4	0.03	0.21	0.02	0.33
45		385.32	0	9	112.05	5	0.68	0.04	0.32	4	3	743.97	1.67	60.66	1.45	39.55	3.93	0.4184	2.44	3.29	-5.49	7							0.16	0.38	0.08	0.44	0.04	0.37	0.02	0.19
46		371.34	0	8	102.82	6	0.7	0.04	0.3	3	3	745.28	1.64	50.62	1.33	39.76	3.95	0.7261	3.08	3.75	-5.69	7							0.33	0.49	0.14	0.28	0.03	0.22	0.01	0.29
47		412.35	1	10	131.92	7	0.67	0.07	0.33	4	3	800.06	1.68	65.93	1.47	41.88	3.05	0.437	2.45	3.29	-5.36	7				-5.09	0.7	23	0.31	0.35	0.11	0.3	0.03	0.18	0.02	0.14
48		383.35	0	8	102.82	6	0.71	0.04	0.29	4	3	766.87	1.67	59.95	1.39	40.58	4.03	0.5004	3.4	3.98	-6.11	7							0.1	0.44	0.05	0.43	0.02	0.22	0.02	0.19
49		413.38	0	9	112.05	7	0.7	0.03	0.3	4	3	823.54	1.65	57.1	1.38	43.23	4.36	0.4096	3.25	3.86	-5.91	7							0.08	0.42	0.04	0.42	0.02	0.3	0.01	0.19
50		489.39	5	13	203.97	5	0.63	0.03	0.37	5	3	877.83	1.78	96.2	1.75	46.49	0.9	0.4355	0.23	1.71	-3.05	3.23	2.93	0.2	19				1	0.24	1	0.31	0.98	0.37	0.98	0.57
																							12.7	0.7	31
																							13.49	0.7	33
																							14.48	0.1	35
																							14.75	0.7	32
51		489.39	5	13	203.97	5	0.63	0.03	0.37	5	3	877.83	1.78	96.2	1.75	46.49	0.9	0.4355	0.23	1.71	-3.05	3.23	2.93	0.2	20				1	0.24	1	0.31	0.98	0.37	0.98	0.57
																							12.7	0.7	27
																							13.49	0.7	31
																							14.48	0.1	35
																							14.75	0.7	29
52		519.41	5	14	213.2	6	0.62	0.03	0.38	5	3	934.5	1.75	88.94	1.71	49.14	0.96	0.4425	0.34	1.79	-3.43	3.53	2.93	0.2	20				1	0.4	0.99	0.34	0.98	0.35	0.98	0.55
																							12.64	0.7	29
																							13.46	0.7	33
																							14.48	0.1	37
																							14.72	0.7	31
53		519.41	5	14	213.2	6	0.62	0.03	0.38	5	3	934.5	1.75	88.94	1.71	49.14	0.96	0.4425	0.34	1.79	-3.43	3.53	2.93	0.2	19				1	0.4	0.99	0.34	0.98	0.35	0.98	0.55
																							12.64	0.7	29
																							13.46	0.7	33
																							14.48	0.1	37
																							14.72	0.7	31
54		517.44	4	13	192.97	6	0.65	0.03	0.35	5	3	959.45	1.71	76.56	1.6	50.33	1.14	0.4408	1.97	2.95	-4.33	7	13	0.7	28				0.86	0.3	0.82	0.35	0.23	0.14	0.19	0.17
																							13.64	0.7	32
																							14.48	0.1	36
																							14.93	0.7	30
55		533.44	4	14	202.2	7	0.63	0.03	0.37	5	3	977.22	1.71	77.21	1.62	51.06	1.1	0.3752	0.57	1.95	-4.47	7	12.6	0.7	31				0.79	0.31	0.67	0.23	0.24	0.23	0.12	0.19
																							13.44	0.7	27
																							14.48	0.1	25
																							14.69	0.7	29
56		527.56	0	8	110.66	5	0.79	0.03	0.21	5	3	1113.8	1.66	61.27	1.33	58.37	6.13	0.2368	6.2	5.98	-8.18	7							0	0.22	0	0.34	0	0.3	0	0.53
57		527.56	0	8	110.66	9	0.79	0.03	0.21	5	3	1114.85	1.66	55.82	1.29	59.42	6.05	0.4062	5.34	5.37	-7.02	7							0.04	0.22	0	0.29	0	0.25	0	0.33
58		527.56	0	8	110.66	9	0.79	0.03	0.21	5	3	1114.85	1.66	55.82	1.29	59.42	6.05	0.4062	5.34	5.37	-7.02	7							0.04	0.22	0	0.29	0	0.25	0	0.33
59		527.56	0	8	110.66	5	0.79	0.03	0.21	5	3	1113.8	1.66	61.27	1.33	58.37	6.13	0.2368	6.2	5.98	-8.18	7							0	0.22	0	0.34	0	0.3	0	0.53
60		527.56	0	8	110.66	5	0.79	0.03	0.21	5	3	1113.8	1.66	61.27	1.33	58.37	6.13	0.2368	6.2	5.98	-8.18	7							0	0.22	0	0.34	0	0.3	0	0.53
61		527.56	0	8	110.66	9	0.79	0.03	0.21	5	3	1114.85	1.66	55.82	1.29	59.42	6.03	0.3977	5.48	5.46	-6.96	7							0.04	0.22	0	0.29	0	0.25	0	0.33
62		527.56	0	8	110.66	9	0.79	0.03	0.21	5	3	1114.85	1.66	55.82	1.29	59.42	6.03	0.3977	5.48	5.46	-6.96	7							0.04	0.22	0	0.29	0	0.25	0	0.33
63		557.59	0	9	119.89	6	0.78	0.02	0.22	5	3	1172.42	1.65	60.93	1.33	60.89	6.12	0.2514	6.13	5.93	-8.12	7							0.01	0.28	0	0.3	0	0.24	0	0.47
64		557.59	0	9	119.89	10	0.78	0.02	0.22	5	3	1173.47	1.65	54.51	1.29	62.07	5.8	0.3063	5.41	5.42	-7.08	7							0.04	0.25	0.01	0.3	0	0.24	0	0.29
65		557.59	0	9	119.89	10	0.78	0.02	0.22	5	3	1173.47	1.65	54.51	1.29	62.07	5.8	0.3063	5.41	5.42	-7.08	7							0.04	0.25	0.01	0.3	0	0.24	0	0.29
66		557.59	0	9	119.89	6	0.78	0.02	0.22	5	3	1172.42	1.65	60.93	1.33	60.89	6.12	0.2514	6.13	5.93	-8.12	7							0.01	0.28	0	0.3	0	0.24	0	0.47
67		557.59	0	9	119.89	6	0.78	0.02	0.22	5	3	1172.42	1.65	60.93	1.33	60.89	6.12	0.2514	6.13	5.93	-8.12	7							0.01	0.28	0	0.3	0	0.24	0	0.47
68		557.59	0	9	119.89	6	0.78	0.02	0.22	5	3	1172.42	1.65	60.93	1.33	60.89	6.12	0.2514	6.13	5.93	-8.12	7							0.01	0.28	0	0.3	0	0.24	0	0.47
69		557.59	0	9	119.89	10	0.78	0.02	0.22	5	3	1173.47	1.65	54.51	1.29	62.07	5.86	0.3114	5.28	5.32	-7.07	7							0.04	0.25	0.01	0.29	0	0.24	0	0.29
70		557.59	0	9	119.89	10	0.78	0.02	0.22	5	3	1173.47	1.65	54.51	1.29	62.07	5.86	0.3114	5.28	5.32	-7.07	7							0.04	0.25	0.01	0.29	0	0.24	0	0.29
71		557.59	0	9	119.89	6	0.78	0.02	0.22	5	3	1172.42	1.65	60.93	1.33	60.89	6.12	0.2514	6.13	5.93	-8.12	7							0.01	0.28	0	0.3	0	0.24	0	0.47
72		557.59	0	9	119.89	6	0.78	0.02	0.22	5	3	1172.42	1.65	60.93	1.33	60.89	6.12	0.2514	6.13	5.93	-8.12	7							0.01	0.28	0	0.3	0	0.24	0	0.47
73		599.71	1	8	113.82	5	0.82	0.02	0.18	8	3	1263.25	1.67	64.61	1.35	65.96	7.51	0.1582	7.26	6.74	-7.42	7	13.77	0.6	43				0.02	0.23	0	0.18	0	0.22	0	0.16
74		599.71	1	8	113.82	5	0.82	0.02	0.18	8	3	1263.25	1.67	64.61	1.35	65.96	7.51	0.1582	7.26	6.74	-7.42	7	13.77	0.6	10				0.02	0.23	0	0.18	0	0.22	0	0.16
75		629.74	1	9	123.05	6	0.8	0.02	0.2	8	3	1321.87	1.66	64.17	1.35	68.49	7.42	0.1231	7.2	6.69	-7.41	7	13.75	0.6	10				0.02	0.23	0	0.15	0	0.2	0	0.13
76		629.74	1	9	123.05	6	0.8	0.02	0.2	8	3	1321.87	1.66	64.17	1.35	68.49	7.42	0.1231	7.2	6.69	-7.41	7	13.75	0.6	43				0.02	0.23	0	0.15	0	0.2	0	0.13
77		629.74	1	9	123.05	6	0.8	0.02	0.2	8	3	1321.87	1.66	64.17	1.35	68.49	7.49	0.116	7.2	6.69	-7.45	7	15.02	0.1	11				0.03	0.27	0	0.09	0	0.26	0	0.19
78		629.74	1	9	123.05	6	0.8	0.02	0.2	8	3	1321.87	1.66	64.17	1.35	68.49	7.49	0.116	7.2	6.69	-7.45	7	15.02	0.1	11				0.03	0.27	0	0.09	0	0.26	0	0.19
79		629.74	1	9	123.05	6	0.8	0.02	0.2	8	3	1321.87	1.66	64.17	1.35	68.49	7.49	0.116	7.2	6.69	-7.45	7	15.02	0.1	23				0.03	0.27	0	0.09	0	0.26	0	0.19
80		251.24	3	4	69.56	0	0.79	0.05	0.21	4	3	486.04	1.87	88.63	1.59	28.59	3.11	0.4462	1.18	2.38	-3.67	5.58	8.22	0.2	10	-1.24	0.2	19	0.92	0.41	0.81	0.29	0.61	0.26	0.08	0.24
																							11.16	0.2	9
																							15.94	0.2	19
81		267.24	4	5	89.79	0	0.75	0.05	0.25	4	3	501.26	1.92	104.34	1.7	29.34	2.63	0.3924	1.12	2.34	-3.28	5.28	8.08	0.2	4	-1.34	0.2	11	0.98	0.53	0.9	0.35	0.65	0.14	0.13	0.11
																							9.5	0.2	14
																							12.12	0.2	1
																							20.16	0.2	11
82		265.26	2	4	58.56	1	0.8	0.05	0.2	4	3	529.44	1.78	68.57	1.44	30.5	3.1	0.4404	1.56	2.66	-4.01	6.16	8.59	0.2	20	-1.34	0.2	1	0.61	0.3	0.56	0.26	0.46	0.25	0.07	0.29
																							14.06	0.2	1
83		265.26	2	4	58.56	1	0.8	0.05	0.2	4	3	529.44	1.78	68.57	1.44	30.5	3.37	0.4697	1.55	2.65	-4.21	5.99	8.39	0.2	20	-1.23	0.2	1	0.84	0.29	0.62	0.24	0.38	0.28	0.08	0.31
																							14.2	0.2	1
84		281.26	3	5	78.79	1	0.76	0.05	0.24	4	3	544.66	1.81	79.49	1.54	31.24	2.49	0.4286	1	2.26	-3.5	5.89	8.63	0.2	21	-1.43	0.2	1	0.9	0.31	0.87	0.24	0.67	0.19	0.11	0.17
																							9.78	0.2	20
																							15.48	0.2	1
85		281.26	3	5	78.79	1	0.76	0.05	0.24	4	3	544.66	1.81	79.49	1.54	31.24	2.49	0.4286	1	2.26	-3.5	5.91	8.63	0.2	21	-1.4	0.2	1	0.9	0.31	0.87	0.24	0.67	0.19	0.11	0.17
																							10.33	0.2	20
																							15.27	0.2	1
86		281.26	3	5	78.79	1	0.76	0.05	0.24	4	3	544.66	1.81	79.49	1.54	31.24	2.79	0.4263	0.99	2.25	-3.66	5.64	8.27	0.2	21	-1.31	0.2	1	0.97	0.34	0.9	0.2	0.58	0.23	0.11	0.17
																							9.89	0.2	20
																							15.62	0.2	1
87		281.26	2	5	70	1	0.76	0.05	0.24	4	3	544.52	1.85	91.63	1.6	31.21	2.6	0.5128	1.12	2.34	-3.79	5.78	7.8	0.2	20				0.97	0.25	0.93	0.22	0.36	0.22	0.22	0.15
																							9.05	0.2	20
88		281.26	2	5	70	1	0.76	0.05	0.24	4	3	544.52	1.84	93.46	1.61	30.87	2.68	0.3616	1.33	2.49	-3.62	5.8	8.13	0.2	21				0.96	0.36	0.88	0.31	0.52	0.18	0.11	0.15
																							11.23	0.2	20
89		281.26	3	5	78.79	1	0.76	0.05	0.24	4	3	544.66	1.81	79.49	1.54	31.24	2.49	0.4286	1	2.26	-3.5	5.84	8.5	0.2	9	-1.45	0.2	12	0.9	0.31	0.87	0.24	0.67	0.19	0.11	0.17
																							9.77	0.2	18
																							14.79	0.2	12
90		281.26	3	5	78.79	1	0.76	0.05	0.24	4	3	544.66	1.81	79.49	1.54	31.24	2.79	0.4263	0.98	2.24	-3.66	5.65	8.31	0.2	10	-1.36	0.2	19	0.97	0.34	0.9	0.2	0.58	0.23	0.11	0.17
																							10.08	0.2	21
																							15.07	0.2	19
91		281.26	3	5	78.79	1	0.76	0.05	0.24	4	3	544.66	1.81	79.49	1.54	31.24	2.79	0.4263	0.99	2.25	-3.66	5.64	8.25	0.2	10	-1.29	0.2	19	0.97	0.34	0.9	0.2	0.58	0.23	0.11	0.17
																							10.49	0.2	21
																							15.41	0.2	19
92		263.25	1	4	47.56	0	0.8	0.05	0.2	5	3	503.29	1.81	72.08	1.52	29.55	2.63	0.2991	2.09	3.04	-3.2	6.99	12.31	0.2	1	-1.33	0.2	1	0.66	0.35	0.59	0.33	0.5	0.32	0.26	0.25
93		279.25	2	5	67.79	0	0.76	0.05	0.24	5	3	518.51	1.85	84.23	1.63	30.29	2.38	0.297	1.53	2.64	-2.77	6.11	9.79	0.2	21	-1.39	0.2	1	0.92	0.29	0.87	0.29	0.73	0.25	0.43	0.18
																							13.53	0.2	1
94		279.25	2	5	67.79	0	0.76	0.05	0.24	5	3	518.51	1.85	84.23	1.63	30.29	2.38	0.297	1.53	2.64	-2.77	5.65	8.86	0.2	21	-1.42	0.2	1	0.92	0.29	0.87	0.29	0.73	0.25	0.43	0.18
																							13.74	0.2	1
95		279.25	2	5	67.79	0	0.76	0.05	0.24	5	3	518.51	1.85	84.23	1.63	30.29	2.78	0.2626	2.42	3.28	-3.34	5.57	8.21	0.2	21	-1.32	0.2	19	0.9	0.27	0.63	0.27	0.46	0.27	0.24	0.23
																							14.03	0.2	19
96		279.25	1	5	59	0	0.76	0.05	0.24	5	3	518.37	1.89	98.02	1.7	30.26	2.11	0.3459	1.8	2.83	-2.86	5.29	7.73	0.2	1				0.95	0.26	0.91	0.29	0.5	0.27	0.5	0.18
97		279.25	3	5	86.63	1	0.76	0.05	0.24	4	3	533.22	1.9	96.62	1.64	31.27	3.29	0.4105	1.38	2.53	-3.59	5.17	7.21	0.2	1	-1.76	0.2	11	0.98	0.4	0.86	0.28	0.75	0.3	0.09	0.14
																							10.54	0.2	4
																							14.5	0.2	11
98		277.27	0	4	38.77	0	0.81	0.05	0.19	5	3	541.42	1.79	69.16	1.48	31.5	2.65	0.3521	1.89	2.9	-3.09	7				-1.41	0.2	19	0.77	0.34	0.49	0.35	0.49	0.31	0.36	0.27
99		293.27	0	5	48	1	0.77	0.05	0.23	5	3	561.77	1.8	76.4	1.54	32.06	2.53	0.3807	2.24	3.14	-3.1	7							0.82	0.27	0.69	0.26	0.46	0.23	0.34	0.21
100		293.27	1	5	56.79	1	0.77	0.05	0.23	5	3	561.9	1.76	66.55	1.49	32.19	2.65	0.3395	2.02	2.99	-3.23	6.99	12.36	0.2	1	-1.42	0.2	1	0.63	0.33	0.62	0.27	0.57	0.29	0.26	0.22
101		293.27	1	5	56.79	1	0.77	0.05	0.23	5	3	561.9	1.76	66.55	1.49	32.19	2.65	0.3395	2.02	2.99	-3.23	7	12.43	0.2	1	-1.39	0.2	1	0.63	0.33	0.62	0.27	0.57	0.29	0.26	0.22
102		293.27	1	5	56.79	1	0.77	0.05	0.23	5	3	561.9	1.76	66.55	1.49	32.19	2.87	0.3021	2.01	2.98	-3.41	6.99	12.09	0.2	1	-1.45	0.2	1	0.39	0.28	0.47	0.34	0.4	0.26	0.28	0.21
103		309.27	2	6	77.02	1	0.74	0.04	0.26	5	3	577.12	1.8	76.48	1.58	32.94	2.47	0.3076	1.55	2.65	-2.97	6.09	9.54	0.2	23	-1.48	0.2	1	0.89	0.26	0.85	0.27	0.68	0.26	0.38	0.16
																							13.57	0.2	1
104		309.27	3	6	95.86	2	0.74	0.04	0.26	4	3	589.9	1.8	81.2	1.57	33.24	3.7	0.3835	2.16	3.09	-2.96	2.97	2.31	0.2	19	-1.89	0.2	1	0.99	0.36	0.99	0.38	0.99	0.41	0.93	0.52
																							11.67	0.2	23
																							14.61	0.2	1
105		309.27	2	6	77.02	1	0.74	0.04	0.26	5	3	577.12	1.8	76.48	1.58	32.94	2.37	0.2451	2.03	2.99	-3.06	5.26	8.43	0.2	23	-1.52	0.2	1	0.86	0.25	0.72	0.33	0.53	0.26	0.34	0.18
																							16.57	0.2	1
106		309.27	2	6	77.02	1	0.74	0.04	0.26	5	3	577.12	1.8	76.48	1.58	32.94	2.2	0.2971	1.31	2.48	-2.9	5.72	8.86	0.2	23	-1.52	0.2	1	0.96	0.31	0.82	0.28	0.71	0.24	0.34	0.2
																							13.41	0.2	1
107		309.27	2	6	77.02	1	0.74	0.04	0.26	5	3	577.12	1.8	76.48	1.58	32.94	2.62	0.2573	2.36	3.23	-3.47	5.59	8.12	0.2	23	-1.41	0.2	1	0.91	0.25	0.66	0.25	0.55	0.28	0.25	0.21
																							14.07	0.2	1
108		309.27	1	6	68.23	1	0.74	0.04	0.26	5	3	576.99	1.83	87.33	1.64	32.91	2.22	0.3037	1.73	2.78	-2.94	5.33	7.73	0.2	12				0.94	0.24	0.92	0.26	0.53	0.27	0.53	0.18
109		309.27	2	6	77.02	1	0.74	0.04	0.26	5	3	577.12	1.8	76.48	1.58	32.94	2.36	0.2877	1.4	2.54	-2.92	6.18	9.72	0.2	7	-1.55	0.2	12	0.89	0.28	0.82	0.31	0.62	0.25	0.33	0.14
																							13.24	0.2	12
110		279.29	1	4	49.77	1	0.81	0.05	0.19	4	3	567.57	1.76	66.17	1.4	32.45	3.07	0.5399	1.21	2.41	-3.85	6.22	8.75	0.2	21	-1.42	0.2	1	0.76	0.25	0.48	0.29	0.48	0.2	0.1	0.29
111		279.29	1	4	47.56	2	0.81	0.05	0.19	4	3	572.83	1.71	55.84	1.33	32.4	3.44	0.6054	2.29	3.18	-4.24	7	12.31	0.2	1	-1.33	0.2	1	0.49	0.25	0.43	0.23	0.24	0.27	0.07	0.27
112		279.29	1	4	49.77	1	0.81	0.05	0.19	4	3	567.57	1.76	66.17	1.4	32.45	3.38	0.4817	1.21	2.41	-4.07	6.06	8.31	0.2	21	-1.28	0.2	1	0.89	0.31	0.58	0.27	0.41	0.23	0.11	0.32
113		295.29	2	5	67.79	2	0.77	0.05	0.23	4	3	588.05	1.74	63.91	1.42	33.14	3.35	0.4711	1.5	2.61	-4.05	6.18	8.59	0.2	22	-1.4	0.2	1	0.64	0.27	0.6	0.24	0.56	0.15	0.08	0.25
																							14.17	0.2	1
114		295.29	2	5	67.79	2	0.77	0.05	0.23	4	3	588.05	1.74	63.91	1.42	33.14	3.33	0.4731	1.51	2.62	-4.32	5.92	8.14	0.2	22	-1.25	0.2	1	0.94	0.26	0.59	0.23	0.31	0.24	0.08	0.21
																							13.22	0.2	1
115		295.29	2	5	67.79	2	0.77	0.05	0.23	4	3	588.05	1.74	63.91	1.42	33.14	3.64	0.4995	2.71	3.48	-4.57	6.18	8.21	0.2	22	-1.32	0.2	1	0.78	0.28	0.53	0.2	0.23	0.19	0.07	0.19
																							14.03	0.2	1
116		295.29	2	5	67.79	2	0.77	0.05	0.23	4	3	588.05	1.74	63.91	1.42	33.14	2.92	0.4784	1.73	2.78	-3.89	6.45	9.28	0.2	22	-1.42	0.2	1	0.85	0.25	0.82	0.23	0.4	0.21	0.11	0.21
																							13.74	0.2	1
117		295.29	2	5	67.79	2	0.77	0.05	0.23	4	3	588.05	1.74	63.91	1.42	33.14	2.92	0.4784	1.73	2.78	-3.89	6.63	9.79	0.2	22	-1.39	0.2	1	0.85	0.25	0.82	0.23	0.4	0.21	0.11	0.21
																							13.53	0.2	1
118		295.29	2	5	67.79	2	0.77	0.05	0.23	4	3	588.05	1.74	63.91	1.42	33.14	3.11	0.5392	1.48	2.6	-4.04	6.32	8.91	0.2	22	-1.46	0.2	1	0.34	0.22	0.45	0.22	0.35	0.13	0.06	0.26
																							13.83	0.2	1
119		295.29	1	5	59	2	0.77	0.05	0.23	4	3	587.92	1.76	74.55	1.48	32.79	2.74	0.5219	1.56	2.66	-3.77	6.21	8.67	0.2	22				0.76	0.18	0.68	0.28	0.46	0.22	0.1	0.19
120		295.29	2	5	67.79	2	0.77	0.05	0.23	4	3	588.05	1.74	63.91	1.42	33.14	3.28	0.4089	1.25	2.43	-4.26	6.28	8.59	0.2	19	-1.37	0.2	10	0.66	0.31	0.41	0.3	0.41	0.21	0.06	0.26
																							13.08	0.2	10
121		295.29	1	5	59	2	0.77	0.05	0.23	4	3	587.92	1.77	72.37	1.46	33.12	2.85	0.5535	1.7	2.76	-3.7	5.71	7.73	0.2	22				0.9	0.2	0.88	0.27	0.2	0.21	0.19	0.15
122		295.29	2	5	67.79	2	0.77	0.05	0.23	4	3	588.05	1.74	63.91	1.42	33.14	3.35	0.4711	1.5	2.61	-4.05	6.18	8.6	0.2	22	-1.43	0.2	1	0.64	0.27	0.6	0.24	0.56	0.15	0.08	0.25
																							14.1	0.2	1
123		295.29	2	5	67.79	2	0.77	0.05	0.23	4	3	588.05	1.74	63.91	1.42	33.14	3.35	0.4124	1.49	2.61	-4.27	5.96	8.27	0.2	22	-1.31	0.2	1	0.84	0.27	0.66	0.27	0.43	0.21	0.09	0.24
																							14.24	0.2	1
124		295.29	2	5	67.79	2	0.77	0.05	0.23	4	3	588.05	1.74	63.91	1.42	33.14	3.35	0.4711	1.5	2.61	-4.05	6.13	8.5	0.2	18	-1.44	0.2	12	0.64	0.27	0.6	0.24	0.56	0.15	0.08	0.25
																							13.73	0.2	12
125		295.29	2	5	67.79	2	0.77	0.05	0.23	4	3	588.05	1.74	63.91	1.42	33.14	3.35	0.4124	1.49	2.61	-4.27	5.95	8.25	0.2	18	-1.29	0.2	9	0.84	0.27	0.66	0.27	0.43	0.21	0.09	0.24
																							14.31	0.2	9
126		311.29	3	6	88.02	2	0.74	0.04	0.26	4	3	603.27	1.77	72.96	1.51	33.89	2.54	0.3582	0.95	2.22	-3.78	5.58	8.02	0.2	8	-1.34	0.2	14	0.99	0.28	0.89	0.19	0.49	0.21	0.11	0.22
																							9.79	0.2	23
																							14.65	0.2	14
127		311.29	3	6	88.02	2	0.74	0.04	0.26	4	3	603.27	1.77	72.96	1.51	33.89	2.43	0.3202	0.77	2.09	-4	5.83	8.28	0.2	10	-1.42	0.2	19	0.99	0.46	0.87	0.4	0.61	0.16	0.11	0.17
																							9.91	0.2	22
																							14.98	0.2	19
128		311.29	3	6	88.02	2	0.74	0.04	0.26	4	3	603.27	1.77	72.96	1.51	33.89	2.63	0.3465	0.69	2.03	-3.8	5.93	8.45	0.2	18	-1.5	0.2	17	0.91	0.34	0.78	0.35	0.67	0.27	0.1	0.2
																							9.69	0.2	21
																							13.96	0.2	17
129		311.29	4	6	99.02	2	0.74	0.04	0.26	4	3	599.95	1.82	87.38	1.59	33.8	2.41	0.3174	0.1	1.62	-2.87	5.52	8.58	0.2	23	-1.42	0.2	1	0.99	0.35	0.98	0.27	0.86	0.23	0.18	0.15
																							10.33	0.2	22
																							13.9	0.1	21
																							16.03	0.2	1
130		311.29	3	6	88.02	2	0.74	0.04	0.26	4	3	603.27	1.77	72.96	1.51	33.89	2.43	0.3202	0.77	2.09	-4	5.81	8.25	0.2	23	-1.42	0.2	1	0.99	0.46	0.87	0.4	0.61	0.16	0.11	0.17
																							9.89	0.2	22
																							15.3	0.2	1
131		311.29	3	6	88.02	2	0.74	0.04	0.26	4	3	603.27	1.77	72.96	1.51	33.89	2.63	0.3465	0.69	2.03	-3.8	6.05	8.63	0.2	22	-1.43	0.2	23	0.91	0.34	0.78	0.35	0.67	0.27	0.1	0.2
																							10.24	0.2	21
																							14.3	0.2	23
132		307.26	1	6	66.02	0	0.74	0.04	0.26	6	3	550.97	1.83	80.57	1.67	31.99	2.09	0.3045	1.98	2.96	-2.17	6.91	12.1	0.2	3	-1.5	0.2	3	0.96	0.3	0.81	0.26	0.5	0.12	0.37	0.19
133		307.3	0	5	48	1	0.78	0.04	0.22	5	3	600.04	1.75	64.48	1.45	34.15	2.62	0.335	2.02	2.99	-3.02	7				-1.43	0.2	7	0.92	0.28	0.45	0.36	0.4	0.28	0.32	0.27
134		307.3	1	5	66.84	1	0.78	0.04	0.22	4	3	612.82	1.76	72.16	1.46	34.23	3.15	0.4173	0.93	2.2	-4.13	6.09	8.06	0.2	20	-2.35	0.2	1	0.55	0.11	0.54	0.2	0.54	0.16	0.06	0.29
135		323.3	1	6	66.02	2	0.75	0.04	0.25	5	3	620.52	1.73	62.45	1.46	34.84	2.49	0.2896	1.89	2.89	-3.19	6.99	12.04	0.2	1	-1.52	0.2	1	0.89	0.28	0.68	0.27	0.51	0.25	0.27	0.19
136		323.3	1	6	66.02	2	0.75	0.04	0.25	5	3	620.52	1.73	62.45	1.46	34.84	3.02	0.2462	1.95	2.94	-3.64	7	12.14	0.2	1	-1.53	0.2	1	0.33	0.24	0.44	0.28	0.34	0.26	0.22	0.19
137		323.3	1	6	66.02	2	0.75	0.04	0.25	5	3	620.52	1.73	62.45	1.46	34.84	2.64	0.2936	1.87	2.88	-3.37	7	12.47	0.2	1	-1.48	0.2	1	0.58	0.27	0.61	0.3	0.5	0.25	0.23	0.18
138		323.3	1	6	66.02	2	0.75	0.04	0.25	5	3	620.52	1.73	62.45	1.46	34.84	2.61	0.3092	2	2.97	-3.48	6.99	11.96	0.2	19	-1.54	0.2	19	0.54	0.3	0.56	0.29	0.47	0.27	0.18	0.23
139		339.3	3	7	105.09	3	0.72	0.04	0.28	4	3	648.51	1.76	74.81	1.54	35.89	3.39	0.3439	2.1	3.04	-2.91	2.93	2.26	0.2	19	-1.95	0.2	1	0.98	0.36	0.99	0.37	0.99	0.41	0.93	0.52
																							11.68	0.2	25
																							14.73	0.2	1
140		339.3	3	7	105.09	3	0.72	0.04	0.28	4	3	648.51	1.76	74.81	1.54	35.89	4.01	0.4547	3	3.69	-3.35	3.36	2.39	0.2	19	-1.64	0.2	25	0.97	0.43	0.99	0.46	0.98	0.5	0.93	0.52
																							11.2	0.2	24
																							15.14	0.2	25
141		293.32	0	4	38.77	2	0.82	0.05	0.18	4	3	610.97	1.7	54.78	1.31	34.35	3.53	0.655	1.8	2.83	-4.15	7				-1.41	0.2	1	0.63	0.27	0.4	0.29	0.26	0.24	0.1	0.18
142		309.32	1	5	56.79	3	0.78	0.04	0.22	4	3	631.45	1.68	53.43	1.32	35.05	3.55	0.4864	2.22	3.13	-4.24	7	12.43	0.2	1	-1.39	0.2	1	0.49	0.31	0.55	0.17	0.22	0.22	0.09	0.29
143		309.32	1	5	56.79	3	0.78	0.04	0.22	4	3	631.45	1.68	53.43	1.32	35.05	3.47	0.6165	2.06	3.02	-4.4	7	11.34	0.2	1	-1.36	0.2	1	0.68	0.37	0.41	0.24	0.14	0.23	0.07	0.26
144		309.32	1	5	56.79	3	0.78	0.04	0.22	4	3	631.45	1.68	53.43	1.32	35.05	3.55	0.4864	2.22	3.13	-4.24	7	12.36	0.2	1	-1.42	0.2	1	0.49	0.31	0.55	0.17	0.22	0.22	0.09	0.29
145		309.32	2	5	67.79	3	0.78	0.04	0.22	4	3	628.13	1.72	62.53	1.38	34.96	2.7	0.4159	1.39	2.54	-3.52	7	12.36	0.2	1	-1.35	0.2	1	0.88	0.28	0.89	0.26	0.49	0.22	0.13	0.22
																							13.65	0.1	23
146		309.32	1	5	59	2	0.78	0.04	0.22	4	3	626.19	1.72	62.17	1.39	35.1	3.29	0.5804	1.17	2.38	-3.93	5.87	8.06	0.2	23	-1.3	0.2	1	0.96	0.26	0.51	0.24	0.32	0.24	0.09	0.21
147		309.32	2	5	67.79	3	0.78	0.04	0.22	4	3	628.13	1.72	62.53	1.38	34.96	2.97	0.4257	1.23	2.42	-3.97	7	12.01	0.2	23	-1.17	0.2	23	0.71	0.23	0.88	0.2	0.55	0.18	0.12	0.28
																							13.41	0.1	22
148		309.32	1	5	59	2	0.78	0.04	0.22	4	3	626.19	1.72	62.17	1.39	35.1	3.95	0.5013	1.17	2.38	-4.44	6.33	8.28	0.2	23	-1.38	0.2	20	0.88	0.27	0.41	0.21	0.2	0.12	0.09	0.19
149		325.32	2	6	77.02	3	0.75	0.04	0.25	4	3	646.67	1.71	60.38	1.4	35.79	2.94	0.5213	1.5	2.62	-4.12	6.51	9.18	0.2	23	-1.44	0.2	17	0.9	0.34	0.8	0.19	0.26	0.19	0.11	0.24
																							12.76	0.2	17
150		325.32	2	6	77.02	3	0.75	0.04	0.25	4	3	646.67	1.71	60.38	1.4	35.79	2.94	0.5213	1.5	2.62	-4.12	6.4	8.99	0.2	13	-1.49	0.2	7	0.9	0.34	0.8	0.19	0.26	0.19	0.11	0.24
																							12.22	0.2	7
151		325.32	2	6	77.02	3	0.75	0.04	0.25	4	3	646.67	1.71	60.38	1.4	35.79	3.2	0.3756	1.44	2.57	-4.29	5.85	8.03	0.2	23	-1.38	0.2	12	0.92	0.26	0.65	0.2	0.33	0.19	0.08	0.18
																							12.82	0.2	12
152		325.32	2	6	77.02	3	0.75	0.04	0.25	4	3	646.67	1.71	60.38	1.4	35.79	2.94	0.5213	1.5	2.62	-4.12	6.68	9.69	0.2	24	-1.42	0.2	1	0.9	0.34	0.8	0.19	0.26	0.19	0.11	0.24
																							12.55	0.2	1
153		325.32	3	6	88.02	3	0.75	0.04	0.25	4	3	643.35	1.75	70.78	1.47	35.7	2.25	0.2967	0.6	1.97	-3.4	5.78	8.55	0.2	24	-1.42	0.2	1	0.95	0.29	0.93	0.28	0.79	0.19	0.12	0.21
																							13.71	0.1	23
																							14.93	0.2	1
154		325.32	2	6	77.02	3	0.75	0.04	0.25	4	3	646.67	1.71	60.38	1.4	35.79	3.56	0.4682	1.42	2.56	-4.19	6.4	8.91	0.2	24	-1.54	0.2	1	0.29	0.14	0.42	0.23	0.37	0.18	0.06	0.28
																							13.88	0.2	1
155		341.31	3	7	97.25	3	0.72	0.04	0.28	4	3	661.89	1.73	68.09	1.48	36.54	2.56	0.35	0.72	2.06	-4.02	5.71	8.02	0.2	16	-1.43	0.2	9	0.99	0.36	0.84	0.33	0.44	0.1	0.12	0.16
																							9.94	0.2	25
																							14.07	0.2	9
156		341.31	3	7	97.25	3	0.72	0.04	0.28	4	3	661.89	1.73	68.09	1.48	36.54	2.56	0.35	0.72	2.06	-4.02	5.69	7.98	0.2	12	-1.41	0.2	22	0.99	0.36	0.84	0.33	0.44	0.1	0.12	0.16
																							10.4	0.2	9
																							14.11	0.2	22
157		337.33	0	6	57.23	3	0.76	0.04	0.24	5	3	660.46	1.71	61.66	1.43	36.67	2.73	0.3294	1.71	2.76	-3.03	7				-1.86	0.2	4	0.82	0.29	0.66	0.3	0.64	0.26	0.36	0.18
158		337.33	1	6	66.02	3	0.76	0.04	0.24	5	3	660.59	1.71	60.12	1.42	36.68	3.25	0.2525	2.35	3.22	-3.81	7	12.22	0.2	1	-1.5	0.2	1	0.26	0.25	0.36	0.29	0.29	0.26	0.18	0.22
159		353.33	1	7	75.25	3	0.73	0.04	0.27	5	3	679.13	1.7	59.3	1.44	37.49	2.96	0.2289	1.79	2.82	-3.69	7	12.25	0.2	1	-1.59	0.2	1	0.29	0.21	0.43	0.27	0.39	0.24	0.21	0.24
160		353.33	1	7	75.25	3	0.73	0.04	0.27	5	3	679.13	1.7	59.3	1.44	37.49	2.48	0.2752	1.66	2.73	-3.4	6.99	12.15	0.2	1	-1.58	0.2	1	0.92	0.31	0.62	0.24	0.37	0.21	0.22	0.17
161		339.34	2	6	77.02	4	0.76	0.04	0.24	4	3	686.74	1.69	59.4	1.37	37.6	2.9	0.3967	1.32	2.49	-3.65	7	12.47	0.2	1	-1.41	0.2	1	0.87	0.25	0.91	0.22	0.46	0.18	0.15	0.25
																							13.55	0.1	25
162		339.34	1	6	66.02	4	0.76	0.04	0.24	4	3	690.06	1.66	51.53	1.32	37.69	3.52	0.4703	2	2.97	-4.31	7	11.39	0.2	11	-1.44	0.2	11	0.64	0.42	0.51	0.16	0.13	0.17	0.07	0.3
163		339.34	1	6	66.02	4	0.76	0.04	0.24	4	3	690.06	1.66	51.53	1.32	37.69	3.52	0.4703	2	2.97	-4.31	6.99	10.94	0.2	12	-1.48	0.2	12	0.64	0.42	0.51	0.16	0.13	0.17	0.07	0.3
164		339.34	1	6	66.02	4	0.76	0.04	0.24	4	3	690.06	1.66	51.53	1.32	37.69	3.8	0.5014	2.15	3.08	-4.51	7	12.14	0.2	8	-1.53	0.2	8	0.22	0.34	0.32	0.17	0.12	0.18	0.05	0.32
165		339.34	1	6	66.02	4	0.76	0.04	0.24	4	3	690.06	1.66	51.53	1.32	37.69	3.52	0.4703	2	2.97	-4.31	7	11.45	0.2	19	-1.42	0.2	19	0.64	0.42	0.51	0.16	0.13	0.17	0.07	0.3
166		339.34	1	6	66.02	4	0.76	0.04	0.24	4	3	690.06	1.66	51.53	1.32	37.69	2.94	0.5279	2.09	3.04	-4.23	7	12.1	0.2	1	-1.5	0.2	1	0.79	0.53	0.6	0.24	0.15	0.25	0.11	0.22
167		355.34	2	7	86.25	4	0.73	0.04	0.27	4	3	705.28	1.68	57.62	1.39	38.44	3.08	0.4669	1.28	2.46	-4.11	6.61	9.34	0.2	5	-1.53	0.2	10	0.94	0.35	0.76	0.21	0.19	0.2	0.12	0.18
																							12.19	0.2	10
168		349.34	0	6	72.91	3	0.77	0.04	0.23	4	3	701.46	1.69	62.52	1.4	37.98	3.93	0.5366	1.07	2.31	-4.5	7				-2.51	0.2	1	0.45	0.19	0.44	0.21	0.38	0.16	0.06	0.3
169		367.35	0	7	66.46	4	0.74	0.04	0.26	5	3	719.07	1.69	58.78	1.41	39.32	2.77	0.2406	1.64	2.72	-3.27	7				-1.95	0.2	4	0.72	0.27	0.5	0.29	0.5	0.26	0.32	0.2
170		415.35	7	10	171.15	1	0.67	0.03	0.33	5	3	748.41	1.97	158.4	1.97	40.95	-1.06	0.4217	0.37	1.81	-1.13	4.43	8.25	0.2	16	-1.87	0.2	1	1	0.47	1	0.29	0.99	0.38	0.91	0.24
																							10.25	0.2	30
																							11.89	0.7	29
																							12	0.2	17
																							13.29	0.7	26
																							14.18	0.7	28
																							15.05	0.7	27
171		353.37	0	6	57.23	4	0.77	0.04	0.23	4	3	728.2	1.65	50.94	1.3	39.65	2.86	0.5812	1.6	2.68	-4.02	7				-1.59	0.2	15	0.89	0.54	0.52	0.22	0.16	0.21	0.14	0.21
172		457.39	5	11	158.38	3	0.67	0.03	0.33	6	3	826.08	1.86	124.79	1.85	44.12	-0.59	0.2474	1.22	2.42	-0.78	4.87	8.96	0.2	27				1	0.21	1	0.21	0.96	0.31	0.92	0.25
																							12.81	0.7	29
																							13.54	0.7	33
																							14.48	0.1	1
																							14.82	0.7	31
173		425.39	4	9	128.92	2	0.71	0.03	0.29	6	3	790.51	1.82	102.52	1.71	42.99	-0.11	0.3012	1.43	2.57	-1.41	6.79	12.84	0.7	7	-1.92	0.2	12	0.99	0.33	0.98	0.19	0.95	0.22	0.94	0.22
																							13.56	0.7	11
																							14.48	0.1	1
																							14.83	0.7	9
174		425.39	4	9	128.92	2	0.71	0.03	0.29	6	3	790.51	1.82	102.52	1.71	42.99	-0.11	0.3012	1.43	2.57	-1.41	6.79	12.84	0.7	23	-1.92	0.2	1	0.99	0.33	0.98	0.19	0.95	0.22	0.94	0.22
																							13.56	0.7	27
																							14.48	0.1	31
																							14.83	0.7	25
175		441.39	5	10	149.15	2	0.69	0.03	0.31	6	3	805.73	1.85	113.48	1.79	43.74	-0.47	0.2912	0.87	2.17	-1.07	4.96	9.09	0.2	21	-2	0.2	1	1	0.28	1	0.17	0.99	0.29	0.97	0.18
																							12.85	0.7	24
																							13.57	0.7	28
																							14.48	0.1	32
																							14.84	0.7	26
176		441.39	5	10	149.15	2	0.69	0.03	0.31	6	3	805.73	1.85	113.48	1.79	43.74	-0.47	0.2912	0.87	2.17	-1.07	5.18	9.52	0.2	21	-1.97	0.2	1	1	0.28	1	0.17	0.99	0.29	0.97	0.18
																							12.85	0.7	24
																							13.57	0.7	28
																							14.48	0.1	32
																							14.84	0.7	26
177		441.39	5	10	146.94	3	0.69	0.03	0.31	6	3	810.99	1.79	94.94	1.7	43.7	-0.18	0.3422	-0.11	1.47	-1.79	6.83	12.43	0.2	1	-1.39	0.2	1	0.98	0.27	0.99	0.23	0.93	0.31	0.74	0.24
																							12.77	0.7	24
																							13.52	0.7	28
																							14.48	0.1	32
																							14.79	0.7	26
178		441.39	5	10	149.15	2	0.69	0.03	0.31	6	3	805.73	1.85	113.48	1.79	43.74	-0.47	0.2912	0.87	2.17	-1.07	5.18	9.52	0.2	32	-1.97	0.2	20	1	0.28	1	0.17	0.99	0.29	0.97	0.18
																							12.85	0.7	27
																							13.57	0.7	29
																							14.48	0.1	31
																							14.84	0.7	28
179		441.39	5	10	149.15	2	0.69	0.03	0.31	6	3	805.73	1.85	113.48	1.79	43.74	-0.47	0.2912	0.87	2.17	-1.07	5.18	9.52	0.2	23	-1.97	0.2	12	1	0.28	1	0.17	0.99	0.29	0.97	0.18
																							12.85	0.7	7
																							13.57	0.7	11
																							14.48	0.1	1
																							14.84	0.7	9
180		441.39	4	10	138.15	3	0.69	0.03	0.31	6	3	810.86	1.83	110.03	1.76	43.51	-0.29	0.2987	1.78	2.82	-1.42	6.83	12.8	0.7	28				1	0.26	1	0.21	0.91	0.32	0.88	0.24
																							13.54	0.7	32
																							14.48	0.1	1
																							14.81	0.7	30
181		441.39	5	10	146.94	3	0.69	0.03	0.31	6	3	810.99	1.79	94.94	1.7	43.7	-0.07	0.236	-0.12	1.46	-1.5	6.61	12.09	0.2	9	-1.45	0.2	9	0.96	0.26	0.99	0.28	0.84	0.27	0.84	0.2
																							12.79	0.7	28
																							13.53	0.7	32
																							14.48	0.1	1
																							14.8	0.7	30
182		441.39	5	10	146.94	3	0.69	0.03	0.31	6	3	810.99	1.79	94.94	1.7	43.7	-0.19	0.3271	-0.11	1.47	-1.71	6.78	12.36	0.2	15	-1.42	0.2	15	0.98	0.28	0.99	0.24	0.94	0.34	0.84	0.21
																							12.77	0.7	28
																							13.52	0.7	32
																							14.48	0.1	1
																							14.79	0.7	30
183		441.39	5	10	146.94	3	0.69	0.03	0.31	6	3	810.99	1.79	94.94	1.7	43.7	-0.18	0.3422	-0.11	1.47	-1.79	6.83	12.43	0.2	19	-1.39	0.2	19	0.98	0.27	0.99	0.23	0.93	0.31	0.74	0.24
																							12.77	0.7	30
																							13.52	0.7	32
																							14.48	0.1	29
																							14.79	0.7	31
184		441.39	5	10	146.94	3	0.69	0.03	0.31	6	3	810.99	1.79	94.94	1.7	43.7	-0.19	0.3271	-0.11	1.47	-1.71	6.78	12.36	0.2	19	-1.42	0.2	19	0.98	0.28	0.99	0.24	0.94	0.34	0.84	0.21
																							12.77	0.7	32
																							13.52	0.7	30
																							14.48	0.1	29
																							14.79	0.7	31
185		443.4	6	10	157.94	4	0.69	0.03	0.31	5	3	837.14	1.77	90.98	1.64	44.65	0.01	0.4238	-0.63	1.09	-2.2	5.18	8.46	0.2	9	-1.4	0.2	19	0.98	0.26	0.99	0.25	0.94	0.3	0.42	0.14
																							12.78	0.7	30
																							13.53	0.7	32
																							14.17	0.2	19
																							14.48	0.1	29
																							14.82	0.7	31
186		443.4	5	10	149.15	3	0.69	0.03	0.31	5	3	835.2	1.81	103.1	1.69	44.75	-0.67	0.4224	1.19	2.39	-1.6	5.44	9.51	0.2	32	-1.99	0.2	1	1	0.18	1	0.35	0.95	0.37	0.88	0.24
																							11.84	0.7	31
																							13.12	0.7	28
																							14.09	0.7	30
																							14.95	0.7	29
187		443.4	6	10	157.94	4	0.69	0.03	0.31	5	3	837.14	1.77	90.98	1.64	44.65	0.01	0.4238	-0.63	1.09	-2.2	5.18	8.46	0.2	20	-1.4	0.2	1	0.98	0.26	0.99	0.25	0.94	0.3	0.42	0.14
																							12.78	0.7	24
																							13.53	0.7	28
																							14.17	0.2	1
																							14.48	0.1	32
																							14.82	0.7	26
188		471.41	5	11	158.38	3	0.68	0.03	0.32	6	3	864.35	1.81	103.69	1.74	46.39	-0.39	0.2469	0.9	2.18	-1.2	5.25	9.27	0.2	23	-2.06	0.2	1	1	0.28	0.99	0.18	0.97	0.17	0.96	0.21
																							12.83	0.7	26
																							13.56	0.7	30
																							14.48	0.1	34
																							14.83	0.7	28
189		471.41	5	11	158.38	3	0.68	0.03	0.32	6	3	864.35	1.81	103.69	1.74	46.39	-0.7	0.3124	0.65	2.01	-1.26	5.24	9.14	0.2	34	-2.13	0.2	7	1	0.23	0.99	0.25	0.98	0.18	0.97	0.19
																							12.83	0.7	18
																							13.56	0.7	14
																							14.48	0.1	12
																							14.83	0.7	16
190		471.41	4	11	147.38	4	0.68	0.03	0.32	6	3	869.47	1.8	104.44	1.73	46.03	-0.28	0.3293	1.72	2.77	-1.52	6.86	12.79	0.7	23				1	0.26	1	0.23	0.93	0.31	0.88	0.19
																							13.53	0.7	19
																							14.48	0.1	17
																							14.81	0.7	21
191		455.41	4	10	138.15	3	0.7	0.03	0.3	6	3	849.13	1.79	94.37	1.67	45.64	-0.24	0.3668	1.37	2.52	-1.55	6.85	12.82	0.7	27	-2	0.2	20	0.99	0.3	0.98	0.21	0.96	0.32	0.95	0.19
																							13.55	0.7	29
																							14.48	0.1	31
																							14.82	0.7	28
192		455.41	4	10	138.15	3	0.7	0.03	0.3	6	3	849.13	1.79	94.37	1.67	45.64	-0.24	0.3668	1.37	2.52	-1.55	6.85	12.82	0.7	25	-2	0.2	1	0.99	0.3	0.98	0.21	0.96	0.32	0.95	0.19
																							13.55	0.7	29
																							14.48	0.1	33
																							14.82	0.7	27
193		457.43	4	10	138.15	4	0.7	0.03	0.3	5	3	878.6	1.75	87	1.59	46.66	-0.25	0.443	1.68	2.75	-2.28	6.81	11.82	0.7	29	-2	0.2	1	1	0.14	0.99	0.32	0.91	0.28	0.82	0.21
																							13.08	0.7	26
																							14.07	0.7	28
																							14.92	0.7	27
194		485.44	4	11	147.38	4	0.69	0.03	0.31	6	3	907.74	1.76	87.93	1.64	48.29	-0.08	0.2884	1.21	2.41	-1.74	6.9	12.8	0.7	22	-2.07	0.2	11	0.99	0.29	0.98	0.18	0.94	0.18	0.94	0.2
																							13.54	0.7	18
																							14.48	0.1	16
																							14.81	0.7	20
195		485.44	4	11	147.38	4	0.69	0.03	0.31	6	3	907.74	1.76	87.93	1.64	48.29	-0.08	0.2884	1.21	2.41	-1.74	6.9	12.8	0.7	27	-2.07	0.2	20	0.99	0.29	0.98	0.18	0.94	0.18	0.94	0.2
																							13.54	0.7	29
																							14.48	0.1	31
																							14.81	0.7	28
196		443.45	2	7	86.25	3	0.79	0.03	0.21	6	4	885.65	1.7	57.89	1.38	48.97	3.59	0.39	2.57	3.38	-3.72	6.64	9.66	0.4	31	-1.44	0.6	17	0.95	0.31	0.48	0.21	0.24	0.15	0.11	0.21
																							12.24	0.6	17
197		619.53	8	16	235.32	6	0.64	0.02	0.36	7	3	1122.02	1.79	117.53	1.82	57.47	-1.95	0.202	-0.63	1.09	-0.7	6.21	12.14	0.2	1	-1.53	0.2	1	1	0.34	1	0.36	0.99	0.15	0.96	0.11
																							12.46	0.7	33
																							12.83	0.7	44
																							13.01	0.7	31
																							13.56	0.7	42
																							14.25	0.7	30
																							14.48	0.1	41
																							14.83	0.7	43
198		633.55	8	16	237.53	6	0.64	0.02	0.36	7	3	1156.83	1.78	107.2	1.76	59.8	-2.27	0.1911	-0.65	1.07	-0.41	6.27	12.67	0.7	41	-2.07	0.2	1	1	0.31	1	0.41	0.99	0.25	0.99	0.2
																							12.8	0.7	27
																							13.47	0.7	43
																							13.54	0.7	29
																							14.48	0.1	45
																							14.48	0.1	31
																							14.73	0.7	42
																							14.81	0.7	28
199		633.55	8	16	235.32	7	0.64	0.02	0.36	7	3	1162.09	1.78	112.53	1.78	59.31	-1.56	0.1818	-0.97	0.84	-1.1	6.47	12.14	0.2	30	-1.53	0.2	30	0.99	0.38	1	0.37	0.96	0.27	0.95	0.21
																							12.74	0.7	15
																							12.89	0.7	28
																							13.58	0.7	24
																							13.7	0.7	13
																							14.48	0.1	22
																							14.48	0.1	11
																							14.86	0.7	26
200		633.55	8	16	235.32	7	0.64	0.02	0.36	7	3	1162.46	1.78	113.7	1.78	59.33	-1.57	0.2409	-1	0.82	0.01	5.8	11.73	0.2	20	-1.68	0.2	20	1	0.16	1	0.25	0.99	0.24	0.99	0.3
																							12.52	0.7	33
																							12.83	0.7	45
																							13.56	0.7	43
																							13.65	0.7	32
																							14.48	0.1	42
																							14.48	0.1	31
																							14.83	0.7	44
201		633.55	8	16	235.32	7	0.64	0.02	0.36	7	3	1162.09	1.78	112.53	1.78	59.31	-1.6	0.186	-0.93	0.87	-1.65	6.69	12.14	0.2	1	-1.53	0.2	1	0.98	0.41	1	0.43	0.94	0.26	0.88	0.19
																							12.68	0.7	26
																							12.9	0.7	37
																							13.45	0.7	30
																							13.59	0.7	41
																							14.48	0.1	45
																							14.52	0.7	28
																							14.87	0.7	39
202		589.55	5	12	175.45	7	0.72	0.02	0.28	6	4	1140.59	1.78	98.54	1.63	60.24	1.24	0.5712	2.53	3.35	-3.18	6.19	9.49	0.2	32	-2.02	0.2	1	1	0.31	0.96	0.16	0.65	0.11	0.35	0.11
																							9.65	0.26	43
																							12.26	0.7	30
																							12.92	0.7	28
																							14.14	0.7	29
203		601.56	4	12	164.45	7	0.73	0.02	0.27	7	4	1154.52	1.77	86.37	1.59	62.38	1.35	0.4066	2.8	3.55	-3.1	5.84	8.59	0.15	44	-2.01	0.2	1	0.97	0.3	0.89	0.21	0.68	0.24	0.55	0.17
																							12.73	0.7	25
																							13.37	0.7	29
																							14.5	0.7	27
204		617.56	4	13	173.68	7	0.71	0.02	0.29	7	4	1173.06	1.78	97.38	1.65	62.03	1.06	0.417	2.96	3.66	-2.65	6.14	9.65	0.26	42	-2.11	0.2	1	1	0.31	0.91	0.2	0.86	0.19	0.68	0.17
																							12.23	0.7	29
																							12.86	0.7	27
																							14.1	0.7	28
205		279.25	3	5	86.63	0	0.76	0.05	0.24	4	3	531.28	1.85	89.68	1.62	30.47	2.78	0.3909	0.77	2.09	-5.51	6.45	7.53	0.2	21	-0.75	0.2	7	0.67	0.43	0.57	0.28	0.57	0.34	0.11	0.35
																							10.68	0.2	1
																							12.59	0.2	7
206		293.27	2	5	75.63	1	0.77	0.05	0.23	4	3	574.68	1.76	70.66	1.48	32.38	2.98	0.4234	1	2.26	-5.78	6.84	8.11	0.2	22	-0.79	0.2	1	0.17	0.38	0.27	0.28	0.27	0.36	0.09	0.44
																							11.18	0.2	1
207		293.27	2	5	75.63	1	0.77	0.05	0.23	4	3	574.68	1.76	70.66	1.48	32.38	3.17	0.4007	1	2.26	-6.13	6.81	7.71	0.2	21	-0.74	0.2	19	0.44	0.28	0.43	0.25	0.34	0.42	0.1	0.48
																							11.31	0.2	19
208		309.27	3	6	95.86	1	0.74	0.04	0.26	4	3	589.9	1.79	80.98	1.57	33.12	2.16	0.3534	0.44	1.86	-5.27	6.66	8.14	0.2	23	-0.1	0.2	1	0.5	0.38	0.66	0.23	0.63	0.34	0.14	0.34
																							9.45	0.2	22
																							12.3	0.2	1
209		309.27	3	6	95.86	1	0.74	0.04	0.26	4	3	589.9	1.79	80.98	1.57	33.12	2.61	0.2722	0.44	1.86	-5.47	6.48	7.56	0.2	23	-0.05	0.2	1	0.83	0.3	0.77	0.23	0.55	0.37	0.15	0.41
																							9.61	0.2	22
																							12.43	0.2	1
210		291.26	1	5	64.63	0	0.77	0.05	0.23	5	3	548.53	1.79	74.09	1.56	31.43	3.23	0.3024	1.68	2.75	-5.1	6.98	9.9	0.2	1	-0.78	0.2	1	0.22	0.28	0.22	0.21	0.22	0.39	0.18	0.22
211		307.26	2	6	84.86	0	0.74	0.04	0.26	5	3	563.75	1.83	85.5	1.66	32.17	2.61	0.1833	1.12	2.34	-4.73	6.73	8.9	0.2	23	-0.09	0.2	1	0.59	0.26	0.58	0.21	0.42	0.34	0.24	0.18
																							11.02	0.2	1
212		307.26	2	6	84.86	0	0.74	0.04	0.26	5	3	563.75	1.83	85.5	1.66	32.17	3.3	0.2191	0.96	2.23	-5.38	6.47	7.55	0.2	23	-0.98	0.2	1	0.54	0.27	0.27	0.21	0.24	0.35	0.15	0.23
																							11.18	0.2	1
213		305.28	0	5	55.84	0	0.78	0.04	0.22	5	3	586.67	1.77	71.17	1.51	33.38	3.35	0.3892	1.5	2.62	-4.93	7				-1	0.2	1	0.29	0.22	0.17	0.21	0.17	0.39	0.17	0.23
214		321.28	0	6	65.07	1	0.75	0.04	0.25	5	3	607.01	1.78	79.75	1.58	33.94	3.07	0.3137	1.84	2.86	-5.33	7							0.34	0.24	0.29	0.17	0.15	0.34	0.15	0.18
215		321.28	1	6	73.86	1	0.75	0.04	0.25	5	3	607.14	1.75	68.6	1.52	34.07	3.11	0.2969	1.81	2.84	-4.94	6.91	9.38	0.2	18	-1.02	0.2	18	0.36	0.23	0.21	0.22	0.17	0.37	0.15	0.23
216		341.74	1	5	64.63	2	0.75	0.04	0.21	4	3	655.21	1.7	59.68	1.45	36.22	4.04	0.5254	1.97	2.95	-6.43	6.99	8.76	0.2	1	-2.34	0.2	1	0.05	0.38	0.11	0.26	0.11	0.35	0.11	0.25
217		307.3	1	5	64.63	2	0.78	0.04	0.22	4	3	618.08	1.7	58.19	1.37	34.28	3.43	0.5526	1.59	2.68	-6.12	7	9.9	0.2	1	-0.78	0.2	1	0.15	0.37	0.23	0.26	0.19	0.43	0.08	0.44
218		307.3	1	5	66.84	1	0.78	0.04	0.22	4	3	612.82	1.75	68.21	1.44	34.33	3.07	0.4395	0.82	2.13	-5.62	6.81	8.17	0.2	23	-1.01	0.2	1	0.26	0.33	0.2	0.31	0.2	0.31	0.1	0.42
219		307.3	2	5	75.63	1	0.78	0.04	0.22	4	3	612.95	1.74	66.69	1.43	34.29	3.17	0.4331	1.35	2.51	-6.09	6.93	8.2	0.2	9	-0.44	0.2	19	0.13	0.32	0.19	0.3	0.19	0.43	0.06	0.45
																							11.4	0.2	19
220		323.3	2	6	84.86	2	0.75	0.04	0.25	4	3	633.3	1.73	65.96	1.45	35.02	3.86	0.337	0.96	2.23	-6.27	6.83	7.55	0.2	18	-0.98	0.2	20	0.41	0.36	0.3	0.18	0.19	0.34	0.07	0.38
																							11.18	0.2	20
221		323.3	2	6	84.86	2	0.75	0.04	0.25	4	3	633.3	1.73	65.96	1.45	35.02	3.02	0.3608	0.94	2.21	-5.92	6.88	8.11	0.2	24	-0.3	0.2	1	0.17	0.33	0.25	0.19	0.25	0.34	0.1	0.38
																							11.39	0.2	1
222		322.31	3	6	90.65	2	0.75	0.08	0.25	4	3	646.03	1.74	66.69	1.43	35.96	3.49	0.4514	0.78	2.1	-6.23	7	10.18	0.2	17	1.65	0.2	24	0.15	0.34	0.17	0.23	0.17	0.36	0.06	0.29
																										-3.3	0.2	17
223		349.29	0	7	74.3	0	0.73	0.04	0.27	6	3	634.35	1.79	78.43	1.64	35.82	2.55	0.2528	1.4	2.54	-3.45	7				-0.82	0.2	1	0.91	0.37	0.44	0.21	0.44	0.34	0.25	0.17
224		335.31	0	6	65.07	1	0.76	0.04	0.24	5	3	645.28	1.74	66.48	1.48	36.03	3.12	0.3597	1.63	2.71	-4.99	7				-1.22	0.2	18	0.5	0.21	0.16	0.24	0.16	0.38	0.16	0.23
225		321.33	0	5	55.84	2	0.79	0.04	0.21	4	3	656.21	1.69	57.01	1.35	36.23	3.44	0.5824	1.41	2.55	-5.94	7				-1	0.2	1	0.24	0.37	0.18	0.28	0.18	0.39	0.11	0.4
226		321.33	1	5	64.63	2	0.79	0.04	0.21	4	3	656.35	1.69	55.88	1.34	36.19	3.66	0.4747	1.94	2.93	-6.26	7	10.23	0.2	1	-0.24	0.2	1	0.11	0.36	0.17	0.34	0.15	0.46	0.06	0.44
227		337.33	1	6	73.86	3	0.76	0.04	0.24	4	3	676.69	1.68	55.62	1.36	36.93	3.29	0.4897	1.36	2.52	-6.31	7	9.38	0.2	1	-1.02	0.2	1	0.18	0.52	0.19	0.3	0.13	0.36	0.07	0.38
228		336.34	2	6	81.86	2	0.76	0.08	0.24	4	3	684.16	1.72	64.85	1.4	37.91	3.44	0.4475	0.6	1.97	-6.22	7				1.77	0.2	25	0.23	0.29	0.13	0.23	0.13	0.34	0.08	0.29
																										-3.17	0.2	17
229		365.34	0	7	74.3	2	0.74	0.04	0.26	5	3	703.9	1.71	62.86	1.46	38.67	2.88	0.2509	1.3	2.47	-4.65	7				-0.82	0.2	18	0.54	0.23	0.19	0.24	0.19	0.33	0.19	0.24
230		365.34	0	7	74.3	2	0.74	0.04	0.26	5	3	703.9	1.71	62.86	1.46	38.67	2.88	0.2509	1.3	2.47	-4.65	7				-0.9	0.2	19	0.54	0.23	0.19	0.24	0.19	0.33	0.19	0.24
231		365.34	0	7	74.3	2	0.74	0.04	0.26	5	3	703.9	1.71	62.86	1.46	38.67	2.72	0.2922	1.3	2.47	-4.79	7				-0.82	0.2	1	0.7	0.22	0.39	0.3	0.38	0.35	0.23	0.28
232		351.35	0	6	65.07	3	0.77	0.04	0.23	4	3	714.83	1.67	54.73	1.34	38.88	3.39	0.5872	1.18	2.39	-5.91	7				-1.22	0.2	1	0.31	0.52	0.14	0.26	0.14	0.34	0.09	0.36
233		367.35	1	7	83.09	4	0.74	0.04	0.26	4	3	735.31	1.66	53.57	1.35	39.57	3.13	0.4863	1.3	2.47	-6.26	7	9.53	0.2	19	-0.61	0.2	19	0.22	0.53	0.23	0.23	0.15	0.31	0.08	0.37
234		381.38	0	7	74.3	4	0.75	0.04	0.25	4	3	773.44	1.65	52.88	1.33	41.53	3.09	0.5712	1.21	2.41	-5.92	7				-0.82	0.2	1	0.54	0.57	0.27	0.26	0.24	0.19	0.15	0.31
235		469.4	5	11	166.22	2	0.68	0.03	0.32	6	3	850.98	1.83	112.83	1.8	45.62	-0.08	0.2997	0.48	1.89	-2.52	5.71	9.05	0.2	23	-0.92	0.2	1	0.99	0.28	0.99	0.24	0.95	0.39	0.91	0.2
																							12.65	0.7	26
																							13.46	0.7	30
																							14.48	0.1	34
																							14.72	0.7	28
236		469.4	5	11	166.22	2	0.68	0.03	0.32	6	3	850.98	1.83	112.83	1.8	45.62	-0.08	0.2997	0.48	1.89	-2.52	5.71	9.05	0.2	23	-0.92	0.2	19	0.99	0.28	0.99	0.24	0.95	0.39	0.91	0.2
																							12.65	0.7	30
																							13.46	0.7	32
																							14.48	0.1	34
																							14.72	0.7	31
237		608.55	0	10	113.49	2	0.78	0.04	0.22	10	6	1149.69	1.8	79.37	1.58	65.5	5.16	0.1387	3.77	4.24	-7.19	7				0.01	0.2	28	0.03	0.31	0.01	0.34	0.01	0.51	0.01	0.34
																										-3	0.2	19
238		638.58	0	11	122.72	3	0.77	0.04	0.23	10	6	1208.31	1.78	76.04	1.56	68.15	5.07	0.1655	3.71	4.2	-7.2	7				-0.34	0.2	24	0.02	0.3	0.01	0.32	0.01	0.49	0.01	0.33
																										-2.67	0.2	1
