# Supplementary material for: Computational Analysis of Naturally Occurring Aristolochic Acid Analogues and Their Biological Sources
Source: Biomolecules. 2021 Sep 11;11(9):1344. doi: 10.3390/biom11091344 (PMC8471445; doi:10.3390/biom11091344)
Supplement: Supplementary file 1 [file biomolecules-11-01344-s001.zip › Supplementary Materials/Supplementary Data/Supplementary Data 4.xlsx]

## Sheet: Sheet1
Species Name	Scientific Name	Common Name	Chinese Name	Number of AAAs	Note	Usage
Adonis aestivalis	Adonis aestivalis L.	summer pheasant's eye	夏侧金盏花	2
Adonis vernalis	Adonis vernalis L.	spring pheasant's eye	春福寿草	2		TCM: Bing Liang Hua (冰凉花)
Annona cacans	Annona cacans Warm.			2
Annona hayesii	Annona hayesii Saff. ex Standl.			1
Antidesma ghaesembilla	Antidesma ghaesembilla Gaertn.		方叶五月茶	1		TCM: Tian Bian Mu(田边木)
Antidesma pentandrum	Antidesma pentandrum (Blanco) Merr.		枯里珍五月茶	2	Synonym of Antidesma montanum var. montanum
Aristolochia acutifolia	Aristolochia acutifolia Duch.			6
Aristolochia anguicida	Aristolochia anguicida Jacq.	harlequin dutchman's pipe		2
Aristolochia argentina	Aristolochia argentina Griseb.			30
Aristolochia auricularia	Aristolochia auricularia Boiss.			11
Aristolochia baetica	Aristolochia baetica L.			9
Aristolochia bracteata	Aristolochia bracteolata Lam.			2
Aristolochia brevipes	Aristolochia brevipes Benth.			4
Aristolochia chamissonis	Aristolochia chamissonis (Klotzsch) Duch.			5
Aristolochia championii	Aristolochia championii Merr. & Chun		长叶马兜铃	3		TCM: San Tong Guan (三筒管)
Aristolochia chilensis	Aristolochia chilensis Miers			6
Aristolochia clematitis	Aristolochia clematitis L.	birthwort		3
Aristolochia constricta	Aristolochia constricta Griseb.			7
Aristolochia contorta	Aristolochia contorta Bunge		北马兜铃	25		TCM: Ma Dou Pu (马兜菩)
Aristolochia cretica	Aristolochia cretica Lam.			5
Aristolochia cucurbitifolia	Aristolochia cucurbitifolia Hayata		瓜叶马兜铃	26
Aristolochia debilis	Aristolochia debilis Siebold & Zucc.		马兜铃	12		TCM: Bei Ma Dou Linɡ(北马兜铃)
Aristolochia elegans	Aristolochia elegans Mast.	elegant dutchman's pipe		21
Aristolochia fangchi	Aristolochia fangchi Y. C. Wu ex L. D. Chow & S. M. Hwang		广防己	12		TCM: Guang Fang Ji (广防己)
Aristolochia foveolata	Aristolochia foveolata Merr.		蜂窠马兜铃	19
Aristolochia gigantea	Aristolochia gigantea Mart. & Zucc.			4
Aristolochia indica	Aristolochia indica L.			5
Aristolochia kaempferi	Aristolochia kaempferi Willd.		大叶马兜铃	39		TCM: Han Zhong Fang Ji (汉中防己)
Aristolochia kunmingensis	Aristolochia kunmingensis C. Y. Cheng & J. S. Ma			1
Aristolochia kwangsiensis	Aristolochia kwangsiensis Chun & F. C. How		广西马兜铃	2		TCM: Da Bai Jie Shu (大百解薯)
Aristolochia liukiuensis	Aristolochia liukiuensis Hatus.			14
Aristolochia longa	Aristolochia longa L.			3	Ambiguous synonym
Aristolochia manshuriensis	Aristolochia manshuriensis Kom.		木通马兜铃	25	Synonym of Aristolochia manchuriensis Kom.	TCM: Guan Mu Tong (关木通)
Aristolochia maurorum	Aristolochia maurorum L.			3
Aristolochia mollissima	Aristolochia mollissima Hance		寻骨风	21		TCM: Xun Gu Feng(寻骨风)
Aristolochia moupinensis	Aristolochia moupinensis Franch.		宝兴马兜铃	4		TCM: Huai Tong(淮通)
Aristolochia onoei	Aristolochia onoei Franch. & Sav. ex Koidz.			7
Aristolochia orbicularis	Aristolochia orbicularis Duch.			1
Aristolochia pallida	Aristolochia pallida Willd.			3
Aristolochia petelotii	Aristolochia petelotii O. C. Schmidt			1
Aristolochia ponticum	Aristolochia ponticum Lam			1	Ambiguous synonym
Aristolochia pubescens	Aristolochia pubescens Willd. ex Duch.			15
Aristolochia rigida	Aristolochia rigida Duch.			2
Aristolochia rodriguesii	Aristolochia rodriguesii Hoehne			6	Synonym of Aristolochia didyma S. Moore
Aristolochia rotunda	Aristolochia rotunda L.			4
Aristolochia tagala	Aristolochia tagala Cham.		耳叶马兜铃	3	Synonym of Aristolochia acuminata Lam.	TCM: Hei Mian Fang Ji(黑面防己)
Aristolochia taliscana	Aristolochia taliscana Hook. & Arn.			1
Aristolochia triangularis	Aristolochia triangularis Cham.			12
Aristolochia tuberosa	Aristolochia tuberosa C. F. Liang & S. M. Hwang		背蛇生	5		TCM: Bai Zhu Sha Lian(白朱砂莲)
Aristolochia tubiflora	Aristolochia tubiflora Dunn		管花马兜铃	6		TCM: Bi Xie Lei(鼻血雷)
Aristolochia urupaensis	Aristolochia urupaensis Hoehne			5
Aristolochia versicolor	Aristolochia versicolor S. M. Hwang			3		TCM: Bai Jin Guo Lan( 白金果榄)
Aristolochia westlandii	Aristolochia westlandii Hemsl.		香港马兜铃	7		TCM: Bai Jin Guo Lan(百解马兜铃)
Aristolochia zollingeriana	Aristolochia zollingeriana Miq.		港口马兜铃	26
Artabotrys hainanensis	Artabotrys hainanensis R.E.Fr.		狭瓣鹰爪花	1
Artabotrys stenopetalus	Artabotrys stenopetalus Engl.			1
Artabotrys zeylanicus	Artabotrys zeylanicus Hook.f. & Thomson			2
Asarum canadense	Asarum canadense L.	Canadian wildginger		1
Asarum caudatum	Asarum caudatum Lindl.	British Columbia wildginger		1
Asarum himalaicum	Asarum himalaicum Hook. fil. & Thomson ex Klotzsch		单叶细辛	1		TCM: Shui Xi Xin(水细辛)
Asarum ichangense	Asarum ichangense C. Y. Cheng & C. S. Yang		小叶马蹄香	1		TCM: Du Henɡ(杜衡)
Asarum longirhizomatosum	Asarum longirhizomatosum C. F. Liang & C. S. Yang		长茎金耳环	3
Asarum maximum	Asarum maximum Hemsl.		大叶马蹄香	2		TCM: Da Xi Xin( 大细辛)
Asarum petelotii	Asarum petelotii O. C. Schmidt		红金耳环	1		TCM: Tu Jin Er Huan( 土金耳环)
Asiasarum sieboldii	Asiasarum sieboldii	rhizome of Forbes Wildginger		1	Synonym of Asarum sieboldii Miq.	TCM: Xi Xin(细辛)
Caltha palustris	Caltha palustris L.	yellow marsh marigold	驴蹄草	2		TCM: Lv Ti Cao(驴蹄草)
Clematis recta	Clematis recta L.	ground virginsbower	直立铁线莲	2
Clematis vitalba	Clematis vitalba L.	evergreen clematis		2
Cocculus trilobus	Cocculus trilobus (Thunb.) DC.			1	Synonym of Cocculus orbiculatus (L.) DC.	TCM: Mu Fang Ji(木防己)
Coptis chinensis	Coptis chinensis Franch.		黄连	1		TCM: Huang Lian(黄连)
Corydalis bulbosa	Corydalis bulbosa (L.) DC.			1	Ambiguous synonym
Corydalis yanhusuo	Corydalis yanhusuo W. T. Wang ex Z. Y. Su & C. Y. Wu		延胡索	1		TCM: Yan Hu Suo(延胡索)
Dasymaschalon dasymaschalum	Dasymaschalon dasymaschalum (Blume) I.M.Turner			6
Dasymaschalon rostratum	Dasymaschalon rostratum Merr. & Chun			5
Dasymaschalon trichophorum	Dasymaschalon trichophorum Merr.		皂帽花	2
Delphinium consolida	Delphinium consolida L.			2
Epimedium versicolor	Epimedium versicolor É. Morren			2	Synonym of Epimedium grandiflorum Morren
Eranthis hyemalis	Eranthis hyemalis (L.) Salisb.	winter aconite		2
Fissistigma balansae	Fissistigma balansae (Aug.DC.) Merr.		多脉瓜馥木	13
Fissistigma bracteolatum	Fissistigma bracteolatum Chatterjee		排骨灵	5		TCM: Pai Gu Ling(排骨灵)
Fissistigma glaucescens	Fissistigma glaucescens (Hance) Merr.		白叶瓜馥木	7		TCM: Wu Gu Teng(乌骨藤)
Fissistigma oldhamii	Fissistigma oldhamii (Hemsl.) Merr.		瓜馥木	16		TCM: Guang Xiang Teng(广香藤)
Fissistigma tientangense	Fissistigma tientangense Tsiang & P.T.Li		天堂瓜馥木	1
Glaucium flavum	Glaucium flavum Crantz	yellow hornpoppy		1
Glossocalyx brevipes	Glossocalyx brevipes Benth.			1
Goniothalamus amuyon	Goniothalamus amuyon (Blanco) Merr.		台湾哥纳香	1
Goniothalamus andersonii	Goniothalamus andersonii J.Sinclair			1
Goniothalamus borneensis	Goniothalamus borneensis Mat-Salleh			3
Goniothalamus cheliensis	Goniothalamus cheliensis Hu		景洪哥纳香	3
Goniothalamus griffithii	Goniothalamus griffithii Hook.f. & Thomson		大花哥纳香	4
Goniothalamus malayanus	Goniothalamus malayanus Hook.f. & Thomson			2
Goniothalamus sesquipedalis	Goniothalamus sesquipedalis (Wall.) Hook.f. & Thomson			4
Goniothalamus tapis	Goniothalamus tapis Miq.			6
Goniothalamus tenuifolius	Goniothalamus tenuifolius King			5
Goniothalamus velutinus	Goniothalamus velutinus Airy Shaw			3
Guatteria ouregou	Guatteria ouregou (Aubl.) Dunal			2
Guatteria stenopetala	Guatteria stenopetala R.E.Fr.			1
Helleborus foetidus	Helleborus foetidus L.	setterwort		2
Helleborus niger	Helleborus niger L.	black hellebore		2
Helleborus viridis	Helleborus viridis	green hellebore		2		TCM: Hu Zi Qi(胡子七)
Houttuynia cordata	Houttuynia cordata Thunb.	chameleon	蕺菜	11		TCM: Yu Xing Cao(鱼腥草)
Illigera aromatica	Illigera aromatica S. Z. Huang & S. L. Mo			1
Isopyrum thalictroides	Isopyrum thalictroides L.			2
Liriodendron tulipifera	Liriodendron tulipifera L.			1
Meiogyne baillonii	Meiogyne baillonii (Guillaumin) Heusden			1
Mezzettia umbellata	Mezzettia umbellata Becc.			1
Michelia alba	Michelia alba DC.		白兰	1	Synonym of Magnolia alba (DC.) Figlar
Michelia champaca	Michelia champaca L.			1	Synonym of Magnolia champaca (L.) Baill. ex Pierre
Michelia compressa	Magnolia compressa Maxim.		台湾含笑	3
Mitrephora maingayi	Mitrephora maingayi Hook.f. & Thomson		山蕉	1	Synonym of Mitrephora teysmannii Scheff.
Monocyclanthus vignei	Monocyclanthus vignei Keay			4
Oncodostigma monosperma	Oncodostigma monosperma (Hook.f. & Thomson) J.Sinclair			1	Synonym of Meiogyne monosperma (Hook.f. & Thomson) Heusden
Orophea enterocarpa	Orophea enterocarpa Maingay ex Hook.f. & Thomson			3
Oxymitra velutina	Oxymitra velutina Sprague & Hutch.			3	Synonym of Friesodielsia velutina (Sprague & Hutch.) Steenis
Pararistolochia flos-avis	Aristolochia macrocarpa Duch.			4	Synonym of Aristolochia macrocarpa Duch.
Peperomia sui	Peperomia sui T. T. Lin & S. Y. Lu			2	Synonym of Peperomia leptostachya Hook. & Arn.
Piper acutistigmum	Piper acutistigmum C. DC.	Pepper		3
Piper arborescens	Piper arborescens Miq.		兰屿胡椒	7	Ambiguous synonym
Piper attenuatum	Piper attenuatum Buch.-Ham. ex Miq.		卵叶胡椒	10
Piper augustum	Piper augustum Rudge			3
Piper auritum	Piper auritum Kunth	Vera cruz pepper		2
Piper betle	Piper betle L.	betel pepper		1		TCM: Ju Jiang(蒟酱)
Piper boehmeriifolium	Piper boehmeriifolium (Wall. ex Miq.) C. DC.		苎叶蒟	2		TCM: Shi Ba Zheng(十八症)
Piper bogotense	Piper bogotense C. DC.	pepper		2
Piper caldense	Piper caldense C. DC.			1
Piper chiadoense	Piper chiadoense Yunck.			1
Piper divaricatum	Piper divaricatum G. Mey.			1
Piper flaviflorum	Piper flaviflorum C. DC.		黄花胡椒	1
Piper hamiltonii	Piper hamiltonii C. DC			10
Piper hancei	Piper hancei Maxim		山蒟	2		TCM: Shan Ju(山蒟)
Piper hoffmannseggianum	Piper hoffmannseggianum Schult.			1
Piper kadsura	Piper kadsura (Choisy) Ohwi		风藤	1		TCM: Hai Feng Teng(海风藤)
Piper longum	Piper longum L.	Indian long pepper	荜拔	10		TCM: Bi Ba(荜茇)
Piper manausense	Piper manausense Yunck.			1
Piper methysticum	Piper methysticum G. Forst.	kava		1	Ambiguous synonym
Piper nigrum	Piper nigrum L.	black pepper	胡椒	3		TCM: Hu Jiao(胡椒)
Piper pedicellosum	Piper pedicellosum Wall.			1
Piper puberulum	Piper puberulum Benth. ex Seem.		毛蒟	2	Ambiguous synonym	TCM: Mao Wei(毛萎)
Piper ribesioides	Piper ribesioides Wall.			1
Piper sanctum	Piper sanctum Schltdl. ex Miq.			3
Piper sarmentosum	Piper sarmentosum Roxb.		假蒟	2
Piper schmidtii	Piper schmidtii Hook. fil.			1
Piper scutifolium	Piper scutifolium Yunck.			1
Piper taiwanense	Piper taiwanense T. T. Lin & S. Y. Lu			8
Piper thomsoni	Piper thomsonii (C. DC.) Hook. fil.			1
Piper tuberculatum	Piper tuberculatum Jacq.			1
Piper umbellatum	Piper umbellatum L.		大胡椒	6
Piper walkeri	Piper walkeri Miq.		银叶杜鹃	1
Piper wallichii	Piper wallichii (Miq.) Hand.-Mazz.		石南藤	1
Piper wightii	Piper wightii Miq.			5	Synonym of Piper hymenophyllum Miq.
Platycapnos spicata	Platycapnos spicata (L.) Bernh.			1
Polyalthia cauliflora	Polyalthia cauliflora Hook.f. & Thomson			2
Polyalthia crassa	Polyalthia crassa R.Parker			1	Synonym of Marsypopetalum crassum (R.Parker) B.Xue & R.M.K.Saunders
Pseuduvaria macrophylla	Pseuduvaria macrophylla (Oliv.) Merr.			1
Pseuduvaria rugosa	Pseuduvaria rugosa (Blume) Merr.			3
Sarcocapnos enneaphylla	Sarcocapnos enneaphylla (L.) DC.			1
Saruma henryi	Saruma henryi Oliv.		马蹄香	6		TCM: Leng Shui Dan(冷水丹)
Saururus cernuus	Saururus cernuus L.	lizard's tail		2
Saururus chinensis	Saururus chinensis (Lour.) Baill.		三白草	3		TCM: San Bai Cao(三白草)
Schefferomitra subaequalis	Schefferomitra subaequalis (Scheff.) Diels			2
Stelechocarpus burahol	Stelechocarpus burahol (Blume) Hook.f. & Thomson	burahol		2
Stephania cephalantha	Stephania cephalantha Hayata		金线吊乌龟	2		TCM: Bai Yao(白药)
Stephania sasakii	Stephania sasakii Hayata ex Yamam.		台湾千金藤	1
Stephania succifera	Stephania succifera H. S. Lo & Y. Tsoong		小叶地不容	2		TCM: Xiao Ye De Bu Rong(小叶地不容)
Stephania tetrandra	Stephania tetrandra S. Moore		粉防己	2		TCM: Fang Ji(防己)
Telitoxicum glaziovii	Telitoxicum glaziovii Moldenke			2
Telitoxicum krukovii	Telitoxicum krukovii Moldenke			2
Thalictrum elegans	Thalictrum elegans Wall.		小叶唐松草	1
Thottea hainanensis	Thottea hainanensis (Merr. & Chun) Ding Hou		海南线果兜铃	10
Toussaintia orientalis	Toussaintia orientalis Verdc.			5
Unonopsis pacifica	Unonopsis pacifica R.E.Fr.			1
Uvaria grandiflora	Uvaria grandiflora Roxb. ex Hornem.		山椒子	2
Uvaria hamiltonii	Uvaria hamiltonii Hook.f. & Thomson			5
Uvaria microcarpa	Uvaria microcarpa Champ. ex Benth.		紫玉盘	8	Synonym of Uvaria macrophylla Roxburgh	TCM: Jiu Bing Po(酒饼婆)
Zanthoxylum scandens	Zanthoxylum scandens Blume		花椒簕	1		TCM: Hua Jiao Jin(花椒筋)
