# Supplementary material for: Computational Analysis of Naturally Occurring Aristolochic Acid Analogues and Their Biological Sources
Source: Biomolecules. 2021 Sep 11;11(9):1344. doi: 10.3390/biom11091344 (PMC8471445; doi:10.3390/biom11091344)
Supplement: Supplementary file 1 [file biomolecules-11-01344-s001.zip › Supplementary Materials/Supplementary Data/Supplementary Data 5.xlsx]

## Sheet: Sheet1
AAAs No.	Biological Sources	Reference
1	Aristolochia urupaensis	J. Braz. Chem. Soc. 28, 2275-2279(2018)
2	Aristolochia cucurbitifolia	Chem. Pharm. Bull. 48, 1006-1009(2000)
3	Adonis aestivalis	Collect. Czech. Chem. Commun. 52, 804-11(1987)
	Adonis vernalis	Collect. Czech. Chem. Commun. 52, 804-11(1987)
	Aristolochia argentina	Phytochemistry 26, 519-29(1987)
	Aristolochia auricularia	Phytochemistry 30, 253-4(1991)
	Aristolochia baetica	Planta Med. 63, 579(1997)
		Planta Med. 63, 387(1997)
	Aristolochia clematitis	Herba Hung. 19, 179-80(1980)
		J. Chromatogr. 594, 145-51(1992)
		Chem. Pap. 45, 713-16(1991)
		Collect. Czech. Chem. Commun. 52, 804-11(1987)
	Aristolochia contorta	Saengyak Hakhoechi 20, 1-5(1989)
		Zhongcaoyao 39, 364-368(2008)
	Aristolochia cretica	J. Asian Nat. Prod. Res. 7, 799-803(2005)
	Aristolochia debilis	Zhongcaoyao 16, 482-4(1985)
		Zhongcaoyao 39, 364-368(2008)
	Aristolochia fangchi	Zhongcaoyao 39, 364-368(2008)
	Aristolochia kaempferi	Chem. Pharm. Bull. 46, 1624-1626(1998)
	Aristolochia liukiuensis	Bull. Coll. Sci., Univ. Ryukyus , 17-28(1992)
	Aristolochia manshuriensis	Helv. Chim. Acta 89, 2665-2670(2006)
		Zhongcaoyao 39, 364-368(2008)
		J. Nat. Prod. 66, 996-998(2003)
		Yaoxue Xuebao 30, 588-93(1995)
	Aristolochia maurorum	Z. Naturforsch., C: J. Biosci. 61, 685-691(2006)
	Aristolochia mollissima	J. Nat. Prod. 64, 71-74(2001)
	Aristolochia pallida	Acta Pharm. Jugosl. 31, 249-51(1981)
	Aristolochia pubescens	Phytochemistry (Elsevier) 63, 953-957(2003)
	Aristolochia tubiflora	Yaoxue Xuebao 30, 521-5(1995)
	Aristolochia zollingeriana	Phytochemistry 36, 1063-8(1994)
	Caltha palustris	Collect. Czech. Chem. Commun. 52, 804-11(1987)
	Clematis recta	Collect. Czech. Chem. Commun. 52, 804-11(1987)
	Clematis vitalba	Collect. Czech. Chem. Commun. 52, 804-11(1987)
	Delphinium consolida	Collect. Czech. Chem. Commun. 52, 804-11(1987)
	Epimedium versicolor	Collect. Czech. Chem. Commun. 52, 804-11(1987)
	Eranthis hyemalis	Collect. Czech. Chem. Commun. 52, 804-11(1987)
	Helleborus foetidus	Collect. Czech. Chem. Commun. 52, 804-11(1987)
	Helleborus niger	Collect. Czech. Chem. Commun. 52, 804-11(1987)
	Helleborus viridis	Collect. Czech. Chem. Commun. 52, 804-11(1987)
	Isopyrum thalictroides	Collect. Czech. Chem. Commun. 52, 804-11(1987)
4	Aristolochia cucurbitifolia	Chem. Pharm. Bull. 48, 1006-1009(2000)
	Aristolochia foveolata	J. Chin. Chem. Soc. (Taipei) 45, 539-541(1998)
	Aristolochia kaempferi	Phytochemistry 49, 2509-2510(1998)
	Aristolochia pubescens	Phytochemistry (Elsevier) 63, 953-957(2003)
5	Aristolochia argentina	Phytochemistry 26, 519-29(1987)
		Phytochemistry 21, 2755-6(1982)
	Aristolochia chilensis	Planta Med. 45, 51-2(1982)
6	Aristolochia argentina	Phytochemistry 26, 519-29(1987)
	Aristolochia contorta	Zhongguo Zhongyao Zazhi 19, 677-8(1994)
		J. Asian Nat. Prod. Res. 7, 799-803(2005)
	Aristolochia cucurbitifolia	Chem. Pharm. Bull. 48, 1006-1009(2000)
	Aristolochia foveolata	Phytochemistry 48, 743-745(1998)
	Aristolochia kaempferi	Phytochemistry 49, 2509-2510(1998)
		Chem. Pharm. Bull. 46, 1624-1626(1998)
	Aristolochia manshuriensis	Helv. Chim. Acta 89, 2665-2670(2006)
		Yaoxue Xuebao 30, 588-93(1995)
	Aristolochia maurorum	Z. Naturforsch., C: J. Biosci. 61, 685-691(2006)
	Aristolochia mollissima	Journal of the Chinese Chemical Society (Taipei) 47, 957-960(2000)
	Aristolochia tagala	Zhongcaoyao 12, 436-8(1981)
	Aristolochia tubiflora	Yaoxue Xuebao 30, 521-5(1995)
	Aristolochia zollingeriana	Phytochemistry 36, 1063-8(1994)
	Thottea hainanensis	Helv. Chim. Acta 93, 354-360(2010)
7	Aristolochia fangchi	Chem. Pharm. Bull. 58, 1093–1095(2010)
8	Aristolochia foveolata	Phytochemistry 48, 743-745(1998)
		J. Chin. Chem. Soc. (Taipei) 45, 539-541(1998)
	Aristolochia pubescens	Phytochemistry (Elsevier) 63, 953-957(2003)
9	Aristolochia fangchi	Chem. Pharm. Bull. 58, 1093–1095(2010)
10	Aristolochia urupaensis	J. Braz. Chem. Soc. 28, 2275-2279(2017)
11	Aristolochia argentina	Phytochemistry 21, 2755-6(1982)
	Aristolochia cucurbitifolia	Chem. Pharm. Bull. 48, 1006-1009(2000)
	Aristolochia manshuriensis	J. Nat. Prod. 66, 996-998(2003)
	Aristolochia zollingeriana	Phytochemistry 36, 1063-8(1994)
12	Aristolochia argentina	Phytochemistry 26, 519-29(1987)
	Aristolochia auricularia	Phytochemistry 30, 253-4(1991)
	Aristolochia brevipes	J. Nat. Prod. 55, 918-22(1992)
	Aristolochia debilis	Zhongcaoyao 16, 482-4(1985)
	Aristolochia fangchi	Zhongyao Tongbao 9, 206-7(1984)
	Aristolochia moupinensis	Zhongyao Tongbao 9, 206-7(1984)
	Aristolochia zollingeriana	Phytochemistry 36, 1063-8(1994)
13	Adonis aestivalis	Collect. Czech. Chem. Commun. 52, 804-11(1987)
	Adonis vernalis	Collect. Czech. Chem. Commun. 52, 804-11(1987)
	Aristolochia acutifolia	Biochem. Syst. Ecol. 30, 701-703(2002)
	Aristolochia anguicida	Rev. Latinoam. Quim. 30, 83-86(2002)
		Phytochemistry 26, 519-29(1987)
	Aristolochia auricularia	Phytochemistry 30, 253-4(1991)
	Aristolochia baetica	Planta Med. 63, (1997)
		Planta Med. 63, (1997)
	Aristolochia bracteata	Int. J. Crude Drug Res. 21, 141-3(1983)
	Aristolochia chamissonis	Ecletica Quim. , 103-109(2002)
	Aristolochia championii	Yaoxue Tongbao 17, (1982)
		Zhongcaoyao 13, 3-5(1982)
	Aristolochia chilensis	Planta Med. 45, 51-2(1982)
	Aristolochia clematitis	Collect. Czech. Chem. Commun. 52, 804-11(1987)
		J. Chromatogr. 594, 145-51(1992)
		Chem. Pap. 45, 713-16(1991)
		Herba Hung. 19, 179-80(1980)
	Aristolochia constricta	J. Nat. Prod. 71, 1167-1172(2008)
	Aristolochia contorta	Saengyak Hakhoechi 20, 1-5(1989)
		Yaoxue Xuebao 21, 702-5(1986)
		Zhongcaoyao 39, 364-368(2008)
		Zhongcaoyao 17, 390-1(1986)
	Aristolochia cretica	J. Asian Nat. Prod. Res. 7, 799-803(2005)
	Aristolochia cucurbitifolia	Chem. Pharm. Bull. 48, 1006-1009(2000)
	Aristolochia debilis	Zhongcaoyao 16, 482-4(1985)
		Zhongcaoyao 39, 364-368(2008)
	Aristolochia elegans	Bioorg. Med. Chem. 12, 439-446(2004)
		Journal of the Chinese Chemical Society (Taipei, Taiwan) 48, 109-112(2001)
	Aristolochia fangchi	Zhongcaoyao 39, 364-368(2008)
		Zhongyao Tongbao 9, 206-7(1984)
	Aristolochia foveolata	J. Chin. Chem. Soc. (Taipei) 45, 539-541(1998)
	Aristolochia foveolata	Phytochemistry 48, 743-745(1998)
	Aristolochia kaempferi	Phytochemistry 49, 2509-2510(1998)
		Chem. Pharm. Bull. 46, 1624-1626(1998)
	Aristolochia kunmingensis	Yunnan Zhiwu Yanjiu 15, 306-8(1993)
	Aristolochia kwangsiensis	Yaoxue Xuebao 16, 638-40(1981)
		Chung Ts'ao Yao 12, (1981)
		Yao Hsueh T'ung Pao 16, 56-7(1981)
	Aristolochia liukiuensis	Bull. Coll. Sci., Univ. Ryukyus , 17-28(1992)
		J. Nat. Prod. 53, 179-81(1990)
		Bull. Coll. Sci., Univ. Ryukyus , 53-60(1987)
	Aristolochia longa	Int. J. Crude Drug Res. 28, 149-51(1990)
	Aristolochia manshuriensis	Zhongcaoyao 39, 364-368(2008)
		Helv. Chim. Acta 89, 2665-2670(2006)
		Phytochemistry 21, 1759-62(1982)
		Zhongcaoyao 17, 347-8(1986)
		Yaoxue Xuebao 30, 588-93(1995)
		J. Nat. Prod. 66, 996-998(2003)
	Aristolochia maurorum	Z. Naturforsch., C: J. Biosci. 61, 685-691(2006)
	Aristolochia mollissima	Zhiwu Xuebao 26, 527-31(1984)
		J. Nat. Prod. 64, 71-74(2001)
		Chung Ts'ao Yao 11, (1980)
		Zhongcaoyao 13, 534-5(1982)
		Yao Hsueh T'ung Pao 15, (1980)
		Yaoxue Xuebao 18, 684-8(1983)
		Journal of the Chinese Chemical Society (Taipei) 47, 957-960(2000)
	Aristolochia moupinensis	Zhongyao Tongbao 9, 206-7(1984)
		Zhongcaoyao 13, 10-12(1982)
	Aristolochia pallida	Acta Pharm. Jugosl. 31, 249-51(1981)
	Aristolochia pubescens	Phytochemistry (Elsevier) 63, 953-957(2003)
	Aristolochia rodriguesii	Biochem. Syst. Ecol. 30, 701-703(2002)
	Aristolochia tagala	Zhongcaoyao 12, 436-8(1981)
	Aristolochia tubiflora	Yaoxue Xuebao 30, 521-5(1995)
	Aristolochia versicolor	Nanjing Yaoxueyuan Xuebao 16, 7-9(1985)
		Zhiwu Xuebao 29, 197-203(1987)
	Aristolochia zollingeriana	Journal of the Chinese Chemical Society (Taipei, Taiwan) 48, 109-112(2001)
	Asarum canadense	Pharmazie 57, 686(2002)
	Asarum caudatum	Pharmazie 57, 686(2002)
	Asarum longirhizomatosum	Zhongcaoyao 33, 297-299(2002)
	Caltha palustris	Collect. Czech. Chem. Commun. 52, 804-11(1987)
	Clematis recta	Collect. Czech. Chem. Commun. 52, 804-11(1987)
	Clematis vitalba	Collect. Czech. Chem. Commun. 52, 804-11(1987)
	Cocculus trilobus	Agric. Biol. Chem. 52, 1079-82(1988)
	Delphinium consolida	Collect. Czech. Chem. Commun. 52, 804-11(1987)
	Epimedium versicolor	Collect. Czech. Chem. Commun. 52, 804-11(1987)
	Eranthis hyemalis	Collect. Czech. Chem. Commun. 52, 804-11(1987)
	Helleborus foetidus	Collect. Czech. Chem. Commun. 52, 804-11(1987)
	Helleborus niger	Collect. Czech. Chem. Commun. 52, 804-11(1987)
	Helleborus viridis	Collect. Czech. Chem. Commun. 52, 804-11(1987)
	Isopyrum thalictroides	Collect. Czech. Chem. Commun. 52, 804-11(1987)
	Saruma henryi	J. Chin. Pharm. Sci. 18, 146-150(2009)
	Thottea hainanensis	Helv. Chim. Acta 93, 354-360(2010)
14	Aristolochia elegans	Bioorg. Med. Chem. 12, 439-446(2004)
	Aristolochia kaempferi	Biol. Pharm. Bull. 23, 1216-1219(2000)
15	Aristolochia ponticum	Phytochemistry 30, 717(1991)
16	Aristolochia urupaensis	J. Braz. Chem. Soc. 28, 2275-2279(2017)
17	Aristolochia cucurbitifolia	Chem. Pharm. Bull. 48, 1006-1009(2000)
18	Antidesma pentandrum	Journal of the Chinese Chemical Society (Taipei, Taiwan) 54, 1325-1332(2007)
	Aristolochia cucurbitifolia	Chem. Pharm. Bull. 48, 1006-1009(2000)
	Aristolochia elegans	Journal of the Chinese Chemical Society (Taipei, Taiwan) 48, 109-112(2001)
	Aristolochia foveolata	J. Chin. Chem. Soc. (Taipei) 45, 539-541(1998)
		Phytochemistry 48, 743-745(1998)
	Aristolochia kaempferi	Chem. Pharm. Bull. 46, 1624-1626(1998)
		Phytochemistry 49, 2509-2510(1998)
	Aristolochia manshuriensis	J. Nat. Prod. 66, 996-998(2003)
	Aristolochia pubescens	Phytochemistry (Elsevier) 63, 953-957(2003)
	Aristolochia zollingeriana	Journal of the Chinese Chemical Society (Taipei, Taiwan) 48, 109-112(2001)
19	Aristolochia argentina	Phytochemistry 26, 519-29(1987)
	Aristolochia contorta	Pharmazie 60, 789-791(2005)
	Aristolochia elegans	Bioorg. Med. Chem. 12, 439-446(2004)
	Aristolochia kaempferi	Chem. Pharm. Bull. 46, 1624-1626(1998)
		Phytochemistry 49, 2509-2510(1998)
	Aristolochia manshuriensis	Zhongcaoyao 17, 347-8(1986)
		Helv. Chim. Acta 89, 2665-2670(2006)
		Phytochemistry 21, 1759-62(1982)
		Yaoxue Xuebao 30, 588-93(1995)
	Aristolochia mollissima	Zhongcaoyao 13, 534-5(1982)
		Journal of the Chinese Chemical Society (Taipei) 47, 957-960(2000)
		Zhiwu Xuebao 26, 527-31(1984)
		J. Nat. Prod. 64, 71-74(2001)
	Aristolochia rigida	J. Nat. Prod. 56, 1605-8(1993)
	Aristolochia triangularis	J. Chin. Pharm. Sci. 6, 8-13(1997)
	Aristolochia zollingeriana	Phytochemistry 36, 1063-8(1994)
20	Aristolochia argentina	Phytochemistry 26, 519-29(1987)
21	Aristolochia argentina	Phytochemistry 26, 519-29(1987)
	Aristolochia contorta	Zhongguo Zhongyao Zazhi 19, 677-8(1994)
	Aristolochia cretica	J. Asian Nat. Prod. Res. 7, 799-803(2005)
	Aristolochia foveolata	Phytochemistry 48, 743-745(1998)
		J. Chin. Chem. Soc. (Taipei) 45, 539-541(1998)
	Aristolochia pubescens	Phytochemistry (Elsevier) 63, 953-957(2003)
	Aristolochia tagala	Zhongcaoyao 12, 436-8(1981)
	Aristolochia tubiflora	Yaoxue Xuebao 30, 521-5(1995)
22	Aristolochia contorta	Pharmazie 60, 785-788(2005)
23	Thottea hainanensis	Helv. Chim. Acta 93, 354—360(2010)
24	Asarum himalaicum	Yao Xue Xue Bao 46, 188—192
25	Aristolochia contorta	Nephron Exp. Nephrol. 103, E95–E102(2006)
26	Aristolochia contorta	Yaoxue Xuebao 21, 702-5(1986)
27	Aristolochia argentina	Phytochemistry 26, 519-29(1987)
28	Aristolochia cucurbitifolia	Chem. Pharm. Bull. 48, 1006-1009(2000)
	Aristolochia foveolata	J. Chin. Chem. Soc. (Taipei) 45, 539-541(1998)
	Aristolochia pubescens	Phytochemistry (Elsevier) 63, 953-957(2003)
29	Aristolochia foveolata	J. Chin. Chem. Soc. (Taipei) 45, 539-541(1998)
	Aristolochia foveolata	Phytochemistry 48, 743-745(1998)
30	Aristolochia auricularia	Phytochemistry 30, 253-4(1991)
	Aristolochia elegans	Journal of the Chinese Chemical Society (Taipei, Taiwan) 48, 109-112(2001)
	Aristolochia liukiuensis	J. Nat. Prod. 53, 179-81(1990)
	Aristolochia zollingeriana	Journal of the Chinese Chemical Society (Taipei, Taiwan) 48, 109-112(2001)
31	Aristolochia zollingeriana	Phytochemistry 36, 1063-8(1994)
32	Aristolochia cucurbitifolia	Chem. Pharm. Bull. 48, 1006-1009(2000)
33	Antidesma pentandrum	Journal of the Chinese Chemical Society (Taipei, Taiwan) 54, 1325-1332(2007)
	Aristolochia argentina	Phytochemistry 21, 2755-6(1982)
	Aristolochia cucurbitifolia	Chem. Pharm. Bull. 48, 1006-1009(2000)
	Aristolochia debilis	Zhongcaoyao 16, 482-4(1985)
	Aristolochia elegans	Bioorg. Med. Chem. 12, 439-446(2004)
	Aristolochia indica	Phytochemistry 16, 1103-4(1977)
	Aristolochia manshuriensis	J. Nat. Prod. 66, 996-998(2003)
	Aristolochia mollissima	Journal of the Chinese Chemical Society (Taipei) 47, 957-960(2000)
	Aristolochia versicolor	Nanjing Yaoxueyuan Xuebao 16, 7-9(1985)
34	Aristolochia argentina	Phytochemistry 26, 519-29(1987)
	Aristolochia auricularia	Phytochemistry 30, 253-4(1991)
	Aristolochia debilis	Zhongcaoyao 16, 482-4(1985)
	Aristolochia fangchi	Zhongyao Tongbao 9, 206-7(1984)
	Aristolochia manshuriensis	Phytochemistry 21, 1759-62(1982)
		Yaoxue Xuebao 30, 588-93(1995)
	Aristolochia moupinensis	Zhongyao Tongbao 9, 206-7(1984)
	Aristolochia pallida	Acta Pharm. Jugosl. 31, 249-51(1981)
	Aristolochia rigida	J. Nat. Prod. 56, 1605-8(1993)
	Aristolochia zollingeriana	Phytochemistry 36, 1063-8(1994)
35	Aristolochia elegans	Bioorg. Med. Chem. 12, 439-446(2004)
36	Aristolochia contorta	Zhongguo Zhongyao Zazhi 19, 677-8(1994)
		Pharmazie 60, 789-791(2005)
37	Thottea hainanensis	Helv. Chim. Acta 93, 354-360(2010)
38	Aristolochia argentina	Phytochemistry 26, 519-29(1987)
39	Antidesma ghaesembilla	Planta Med. 83, 1097-1102(2017)
40	Aristolochia kaempferi	Chem. Pharm. Bull. 48, 357-361(2000)
41	Aristolochia cretica	J. Asian Nat. Prod. Res. 7, 799-803(2005)
	Aristolochia manshuriensis	Yaoxue Xuebao 30, 588-93(1995)
	Aristolochia zollingeriana	Phytochemistry 36, 1063-8(1994)
42	Aristolochia anguicida	Rev. Latinoam. Quim. 30, 83-86(2002)
	Aristolochia zollingeriana	Phytochemistry 36, 1063-8(1994)
43	Aristolochia zollingeriana	Phytochemistry 36, 1063-8(1994)
44	Aristolochia kaempferi	Chem. Pharm. Bull. 48, 357-361(2000)
45	Aristolochia brevipes	J. Nat. Prod. 55, 918-22(1992)
	Aristolochia championii	Zhongcaoyao 13, 3-5(1982)
		Yaoxue Tongbao 17, (1982)
	Aristolochia cucurbitifolia	Chem. Pharm. Bull. 48, 1006-1009(2000)
	Aristolochia elegans	Bioorg. Med. Chem. 12, 439-446(2004)
	Aristolochia fangchi	Zhongyao Tongbao 9, 206-7(1984)
	Aristolochia kwangsiensis	Yao Hsueh T'ung Pao 16, 56-7(1981)
		Yaoxue Xuebao 16, 638-40(1981)
	Aristolochia liukiuensis	Bull. Coll. Sci., Univ. Ryukyus , 17-28(1992)
	Aristolochia manshuriensis	J. Nat. Prod. 66, 996-998(2003)
	Aristolochia moupinensis	Zhongyao Tongbao 9, 206-7(1984)
	Aristolochia versicolor	Zhiwu Xuebao 29, 197-203(1987)
	Aristolochia zollingeriana	Phytochemistry 36, 1063-8(1994)
46	Aristolochia zollingeriana	Phytochemistry 36, 1063-8(1994)
47	Aristolochia longa	Phytochemistry 22, 2745(1983)
48	Aristolochia argentina	Anales des la Asociacion Quimica Argentina 59, 245-246(1971)
49	Aristolochia argentina	Anales des la Asociacion Quimica Argentina 59, 245-246(1971)
50	Aristolochia baetica	Planta Med. 63, 579(1997)
51	Aristolochia baetica	Planta Med. 63, 579(1997)
52	Aristolochia argentina	Phytochemistry 26, 519-29(1987)
	Aristolochia manshuriensis	J. Nat. Prod. 66, 996-998(2003)
		Helv. Chim. Acta 89, 2665-2670(2006)
		Zhongcaoyao 17, 347-8(1986)
		Phytochemistry 21, 1759-62(1982)
53	Aristolochia argentina	Phytochemistry 26, 519(1987)
54	Aristolochia manshuriensis	Jpn. Kokai Tokkyo Koho JP 58, 897(1984)
55	Aristolochia manshuriensis	Phytochemistry 21, 1759-1762(1982)
56	Aristolochia kaempferi	J. Nat. Prod. 62, 415–418(1999)
57	Aristolochia kaempferi	J. Nat. Prod. 62, 348–351(1999)
58	Aristolochia kaempferi	J. Nat. Prod. 62, 348–351(1999)
59	Aristolochia kaempferi	Chem. Pharm. Bull. 48, 357-361(2000)
		J. Nat. Prod. 62, 415-418(1999)
60	Aristolochia kaempferi	Chem. Pharm. Bull. 48, 357-361(2000)
		J. Nat. Prod. 62, 415-418(1999)
61	Aristolochia kaempferi	Chem. Pharm. Bull. 48, 357-361(2000)
		J. Nat. Prod. 62, 348-351(1999)
62	Aristolochia kaempferi	Chem. Pharm. Bull. 48, 357-361(2000)
		J. Nat. Prod. 62, 348-351(1999)
63	Aristolochia cucurbitifolia	Chem. Pharm. Bull. 48, 1006-1009(2000)
	Aristolochia mollissima	J. Nat. Prod. 64, 71-74(2001)
64	Aristolochia mollissima	J. Nat. Prod. 64, 71-74(2001)
65	Aristolochia kaempferi	Chem. Pharm. Bull. 48, 357-361(2000)
		J. Nat. Prod. 62, 348-351(1999)
66	Aristolochia mollissima	J. Nat. Prod. 64, 71-74(2001)
		Yaoxue Xuebao 31, 446-450(1996)
67	Aristolochia kaempferi	J. Nat. Prod. 62, 415-418(1999)
		Chem. Pharm. Bull. 48, 357-361(2000)
68	Aristolochia kaempferi	Chem. Pharm. Bull. 48, 357-361(2000)
		J. Nat. Prod. 62, 415-418(1999)
69	Aristolochia kaempferi	J. Nat. Prod. 62, 348–351(1999)
70	Aristolochia kaempferi	J. Nat. Prod. 62, 348–351(1999)
71	Aristolochia kaempferi	J. Nat. Prod. 62, 415–418(1999)
72	Aristolochia kaempferi	J. Nat. Prod. 62, 415–418(1999)
73	Aristolochia pubescens	Phytochemistry 63, 953—957(2003)
74	Aristolochia pubescens	Phytochemistry 63, 953—957(2003)
75	Aristolochia pubescens	Phytochemistry 63, 953—957(2003)
76	Aristolochia pubescens	Phytochemistry 63, 953—957(2003)
77	Aristolochia elegans	Bioorg. Med. Chem. 12, 439-446(2004)
78	Aristolochia elegans	J. Nat. Prod. 65, 1522-1525(2002)
79	Aristolochia pubescens	Phytochemistry 63, 953 - 957(2003)
80	Fissistigma bracteolatum	J. Med. Coll. PLA 25, 226—234
81	Michelia champaca	Chem. Nat. Compd. 54, 324-326(2018)
	Michelia compressa	Chem. Nat. Compd. 54, 732-734(2018)
82	Annona cacans	Fitoterapia 65, 87(1994)
	Aristolochia acutifolia	Biochem. Syst. Ecol. 30, 701-703(2002)
	Aristolochia baetica	Planta Med. 63, (1997)
	Aristolochia chamissonis	Ecletica Quim. , 103-109(2002)
	Aristolochia constricta	J. Nat. Prod. 71, 1167-1172(2008)
	Aristolochia contorta	Saengyak Hakhoechi 24, 32-7(1993)
	Aristolochia cucurbitifolia	Chem. Pharm. Bull. 39, 1310-11(1991)
		Chem. Pharm. Bull. 48, 1006-1009(2000)
	Aristolochia debilis	Chem. Pharm. Bull. 39, 1310-11(1991)
	Aristolochia elegans	Bioorg. Med. Chem. 12, 439-446(2004)
	Aristolochia foveolata	Phytochemistry 48, 743-745(1998)
		J. Chin. Chem. Soc. (Taipei) 45, 539-541(1998)
	Aristolochia indica	Heterocycles 19, 1203-6(1982)
	Aristolochia kaempferi	Chem. Pharm. Bull. 39, 1310-11(1991)
		Chem. Pharm. Bull. 46, 1624-1626(1998)
	Aristolochia liukiuensis	Bull. Coll. Sci., Univ. Ryukyus , 17-28(1992)
		Chem. Pharm. Bull. 39, 1310-11(1991)
		J. Nat. Prod. 53, 179-81(1990)
	Aristolochia manshuriensis	J. Nat. Prod. 66, 996-998(2003)
		Chem. Pharm. Bull. 39, 1310-11(1991)
	Aristolochia mollissima	J. Nat. Prod. 64, 71-74(2001)
		Journal of the Chinese Chemical Society (Taipei, Taiwan) 48, 817-819(2001)
	Aristolochia onoei	Chem. Pharm. Bull. 39, 1310-11(1991)
	Aristolochia rodriguesii	Biochem. Syst. Ecol. 30, 701-703(2002)
	Aristolochia triangularis	J. Chin. Pharm. Sci. 6, 8-13(1997)
	Aristolochia westlandii	Chem. Pharm. Bull. 39, 1310-11(1991)
	Aristolochia zollingeriana	Phytochemistry 36, 1063-8(1994)
	Dasymaschalon rostratum	J. Nat. Prod. 71, 2057-2059(2008)
	Fissistigma balansae	J. Nat. Prod. 63, 1160-1163(2000)
	Fissistigma glaucescens	Journal of the Chinese Chemical Society (Taipei) 47, 1251-1256(2000)
	Fissistigma oldhamii	Zhongguo Tianran Yaowu 3, 151-154(2005)
		J. Nat. Prod. 63, 1160-1163(2000)
		Bioorg. Med. Chem. 15, 988-996(2007)
	Goniothalamus sesquipedalis	Phytochemistry 27, 903-6(1988)
	Goniothalamus tapis	Natural Product Research, Part A: Structure and Synthesis 24, 657-662(2010)
	Goniothalamus tenuifolius	J. Nat. Prod. 66, 1050(1999)
	Houttuynia cordata	Chem. Pharm. Bull. 57, 1227-1230(2009)
		Planta Med. 58, 568-9(1992)
	Monocyclanthus vignei	J. Nat. Prod. 54, 1331-6(1991)
	Pararistolochia flos-avis	J. Nat. Prod. 50, 843-6(1987)
	Piper attenuatum	Indian J. Chem., Sect. B 28B, 775-7(1989)
	Piper hamiltonii	Indian J. Chem., Sect. B 28B, 775-7(1989)
	Piper hancei	Zhongguo Yaoxue Zazhi (Beijing, China) 40, 184-185(2005)
	Piper longum	Phytochemistry 27, 1511-15(1988)
		Indian J. Chem., Sect. B 28B, 775-7(1989)
	Polyalthia crassa	J. Nat. Prod. 69, 1728-1733(2006)
	Saruma henryi	J. Chin. Pharm. Sci. 18, 146-150(2009)
	Saururus chinensis	Nanjing Zhongyiyao Daxue Xuebao 25, 286-288(2009)
		Zhongguo Zhongyao Zazhi 24, 479-481(1999)
	Toussaintia orientalis	Nat. Prod. Commun. 5, 253-258(2010)
	Uvaria microcarpa	Zhongyaocai 32, 1056-1059(2009)
		Zhiwu Xuebao 41, 1104-1107(1999)
83	Aristolochia chamissonis	Ecletica Quim. , 103-109(2002)
	Aristolochia cucurbitifolia	Chem. Pharm. Bull. 48, 1006-1009(2000)
	Aristolochia elegans	Bioorg. Med. Chem. 12, 439-446(2004)
	Fissistigma balansae	J. Nat. Prod. 63, 1160-1163(2000)
	Fissistigma bracteolatum	Helv. Chim. Acta 88, 905-909(2005)
	Fissistigma glaucescens	Journal of the Chinese Chemical Society (Taipei) 47, 1251-1256(2000)
	Fissistigma oldhamii	J. Nat. Prod. 63, 1160-1163(2000)
		Bioorg. Med. Chem. 15, 988-996(2007)
	Goniothalamus tapis	Natural Product Research, Part A: Structure and Synthesis 24, 657-662(2010)
	Houttuynia cordata	Chem. Pharm. Bull. 57, 1227-1230(2009)
		Planta Med. 58, 568-9(1992)
	Oxymitra velutina	Phytochemistry 30, 1265-7(1991)
	Pararistolochia flos-avis	J. Nat. Prod. 50, 843-6(1987)
	Piper attenuatum	Indian J. Chem., Sect. B 28B, 775-7(1989)
	Piper hamiltonii	Indian J. Chem., Sect. B 28B, 775-7(1989)
	Piper longum	Indian J. Chem., Sect. B 28B, 775-7(1989)
		Phytochemistry 27, 1511-15(1988)
	Piper nigrum	Asian J. Chem. 20, 5931-5940(2008)
	Piper sanctum	J. Nat. Prod. 67, 1961-1968(2004)
	Piper taiwanense	Planta Med. 70, 174-177(2004)
	Piper wightii	Recl. Trav. Chim. Pays-Bas 115, 9(1996)
84	Aristolochia argentina	Phytochemistry 24, 849-52(1985)
	Aristolochia triangularis	J. Chin. Pharm. Sci. 6, 8-13(1997)
	Uvaria grandiflora	Zhongcaoyao 27, 524-525, 537(1996)
	Uvaria microcarpa	Zhiwu Xuebao 41, 1104-1107(1999)
85	Aristolochia argentina	Phytochemistry 24, 849-52(1985)
	Aristolochia elegans	Bioorg. Med. Chem. 12, 439-446(2004)
	Aristolochia foveolata	J. Chin. Chem. Soc. (Taipei) 45, 539-541(1998)
	Aristolochia kaempferi	Chem. Pharm. Bull. 46, 1624-1626(1998)
	Aristolochia mollissima	J. Nat. Prod. 64, 71-74(2001)
	Aristolochia triangularis	J. Chin. Pharm. Sci. 6, 8-13(1997)
	Fissistigma balansae	J. Nat. Prod. 63, 1160-1163(2000)
	Fissistigma oldhamii	Bioorg. Med. Chem. 15, 988-996(2007)
		Zhongguo Tianran Yaowu 3, 151-154(2005)
		J. Nat. Prod. 63, 1160-1163(2000)
	Goniothalamus tapis	Natural Product Research, Part A: Structure and Synthesis 24, 657-662(2010)
	Piper hancei	Zhongguo Yaoxue Zazhi (Beijing, China) 40, 184-185(2005)
	Thottea hainanensis	Helv. Chim. Acta 93, 354-360(2010)
86	Goniothalamus cheliensis	Zhongguo Yaoxue Zazhi (Beijing, China) 36, 376-378(2001)
87	Piper umbellatum	Phytochemistry (Elsevier) 69, 1726-1731(2008)
88	Piper umbellatum	Phytochemistry (Elsevier) 69, 1726-1731(2008)
89	Meiogyne baillonii	J. Nat. Prod. 81, 1610-1618(2018)
90	Goniothalamus cheliensis	Zhongguo Yaoxue Zazhi (Beijing, China) 36, 376—378(2001)
91	Fissistigma oldhamii	Phytochemistry 86, 201—207(2013)
92	Aristolochia acutifolia	Biochem. Syst. Ecol. 30, 701-703(2002)
	Aristolochia argentina	Phytochemistry 24, 849-52(1985)
	Aristolochia auricularia	Phytochemistry 30, 253-4(1991)
	Aristolochia cucurbitifolia	Chem. Pharm. Bull. 48, 1006-1009(2000)
		Chem. Pharm. Bull. 39, 1310-11(1991)
	Aristolochia debilis	Chem. Pharm. Bull. 39, 1310-11(1991)
	Aristolochia elegans	Journal of the Chinese Chemical Society (Taipei, Taiwan) 48, 109-112(2001)
	Aristolochia foveolata	J. Chin. Chem. Soc. (Taipei) 45, 539-541(1998)
	Aristolochia kaempferi	Chem. Pharm. Bull. 39, 1310-11(1991)
		Chem. Pharm. Bull. 46, 1624-1626(1998)
	Aristolochia liukiuensis	Chem. Pharm. Bull. 39, 1310-11(1991)
	Aristolochia manshuriensis	J. Nat. Prod. 66, 996-998(2003)
		Chem. Pharm. Bull. 39, 1310-11(1991)
	Aristolochia onoei	Chem. Pharm. Bull. 39, 1310-11(1991)
	Aristolochia rodriguesii	Biochem. Syst. Ecol. 30, 701-703(2002)
	Aristolochia tubiflora	Yaoxue Xuebao 30, 521-5(1995)
	Aristolochia westlandii	Chem. Pharm. Bull. 39, 1310-11(1991)
	Aristolochia zollingeriana	Journal of the Chinese Chemical Society (Taipei, Taiwan) 48, 109-112(2001)
	Piper boehmeriifolium	Indian J. Chem., Sect. B: Org. Chem. Incl. Med. Chem. 28, 775(1989)
	Saruma henryi	J. Chin. Pharm. Sci. 18, 146-150(2009)
	Schefferomitra subaequalis	Phytochemistry 17, 599(1978)
	Stephania cephalantha	Tetrahedron Lett. 1974, 3609(1974)
	Thottea hainanensis	Helv. Chim. Acta 93, 354-360(2010)
93	Aristolochia argentina	Phytochemistry 24, 849-52(1985)
	Aristolochia cucurbitifolia	Chem. Pharm. Bull. 39, 1310-11(1991)
		Chem. Pharm. Bull. 48, 1006-1009(2000)
	Aristolochia debilis	Chem. Pharm. Bull. 39, 1310-11(1991)
	Aristolochia kaempferi	Chem. Pharm. Bull. 39, 1310-11(1991)
	Aristolochia liukiuensis	Chem. Pharm. Bull. 39, 1310-11(1991)
	Aristolochia manshuriensis	Chem. Pharm. Bull. 39, 1310-11(1991)
	Aristolochia onoei	Chem. Pharm. Bull. 39, 1310-11(1991)
	Aristolochia westlandii	Chem. Pharm. Bull. 39, 1310-11(1991)
	Thottea hainanensis	Helv. Chim. Acta 93, 354-360(2010)
94	Aristolochia acutifolia	Biochem. Syst. Ecol. 30, 701-703(2002)
	Aristolochia argentina	Phytochemistry 24, 849-52(1985)
	Aristolochia rodriguesii	Biochem. Syst. Ecol. 30, 701-703(2002)
	Aristolochia triangularis	J. Chin. Pharm. Sci. 6, 8-13(1997)
	Saruma henryi	J. Chin. Pharm. Sci. 18, 146-150(2009)
95	Michelia compressa	Nat. Prod. Res. 24, 326—330(2010)
96	Piper umbellatum	Phytochemistry 69, 1726-1731(2008)
97	Liriodendron tulipifera	Chem. Nat. Compd. 54, 502-503(2018)
98	Piper umbellatum	Phytochemistry 69, 1726—1731(2008)
99	Piper umbellatum	Phytochemistry 69, 1726—1731(2008)
100	Aristolochia auricularia	Phytochemistry 30, 253-4(1991)
	Aristolochia baetica	Planta Med. 63, (1997)
	Aristolochia bracteata	Planta Med. 54, 467-8(1988)
	Aristolochia brevipes	J. Nat. Prod. 55, 918-22(1992)
	Aristolochia chilensis	Fitoterapia 61, 190-1(1990)
	Aristolochia contorta	Saengyak Hakhoechi 24, 32-7(1993)
	Aristolochia cucurbitifolia	Chem. Pharm. Bull. 48, 1006-1009(2000)
		Chem. Pharm. Bull. 39, 1310-11(1991)
	Aristolochia debilis	Chem. Pharm. Bull. 39, 1310-11(1991)
	Aristolochia elegans	Journal of the Chinese Chemical Society (Taipei, Taiwan) 48, 109-112(2001)
		Bioorg. Med. Chem. 12, 439-446(2004)
	Aristolochia foveolata	J. Chin. Chem. Soc. (Taipei) 45, 539-541(1998)
		Phytochemistry 48, 743-745(1998)
	Aristolochia kaempferi	Chem. Pharm. Bull. 39, 1310-11(1991)
	Aristolochia liukiuensis	Chem. Pharm. Bull. 39, 1310-11(1991)
	Aristolochia longa	Int. J. Crude Drug Res. 28, 149-51(1990)
	Aristolochia manshuriensis	Chem. Pharm. Bull. 39, 1310-11(1991)
		J. Nat. Prod. 66, 996-998(2003)
	Aristolochia mollissima	Zhiwu Xuebao 26, 527-31(1984)
	Aristolochia onoei	Chem. Pharm. Bull. 39, 1310-11(1991)
	Aristolochia tubiflora	Yaoxue Xuebao 30, 521-5(1995)
	Aristolochia westlandii	Chem. Pharm. Bull. 39, 1310-11(1991)
	Aristolochia zollingeriana	Journal of the Chinese Chemical Society (Taipei, Taiwan) 48, 109-112(2001)
	Asarum longirhizomatosum	Zhongcaoyao 33, 297-299(2002)
	Asarum maximum	Zhongcaoyao 31, 888-890(2000)
	Pararistolochia flos-avis	J. Nat. Prod. 50, 843-6(1987)
	Saruma henryi	J. Chin. Pharm. Sci. 18, 146-150(2009)
101	Aristolochia argentina	Phytochemistry 24, 849-52(1985)
	Aristolochia auricularia	Phytochemistry 30, 253-4(1991)
	Aristolochia baetica	Planta Med. 63, (1997)
	Aristolochia kaempferi	Chem. Pharm. Bull. 46, 1624-1626(1998)
	Aristolochia zollingeriana	Phytochemistry 36, 1063-8(1994)
	Asiasarum sieboldii	Arch. Pharm. Res. 19, 559(1996)
102	Aristolochia auricularia	Phytochemistry 30, 253-4(1991)
103	Aristolochia contorta	Pharmazie 60, 785-788(2005)
	Aristolochia fangchi	J. Asian Nat. Prod. Res. 14, 276-280(2012)
104	Aristolochia argentina	Phytochemistry 24, 3035-9(1985)
		Phytochemistry 26, 519-29(1987)
	Aristolochia foveolata	J. Chin. Chem. Soc. (Taipei) 45, 539-541(1998)
	Aristolochia liukiuensis	Bull. Coll. Sci., Univ. Ryukyus , 17-28(1992)
105	Aristolochia brevipes	J. Nat. Prod. 55, 918-22(1992)
	Aristolochia foveolata	J. Chin. Chem. Soc. (Taipei) 45, 539-541(1998)
106	Aristolochia cucurbitifolia	Chem. Pharm. Bull. 48, 1006-1009(2000)
107	Aristolochia tuberosa	Chin. Chem. Lett. 5, 207-8(1994)
108	Aristolochia contorta	Nat. Prod. Res. 32, 2505-2509(2018)
109	Aristolochia contorta	Nat. Prod. Res. 32, 2505-2509(2018)
110	Piper puberulum	Chin. Chem. Lett. 5, 203-6(1994)
	Saururus cernuus	J. Nat. Prod. 53, 309-12(1990)
	Saururus chinensis	Nanjing Zhongyiyao Daxue Xuebao 25, 286-288(2009)
111	Annona cacans	Fitoterapia 65, 87(1994)
	Aristolochia acutifolia	Biochem. Syst. Ecol. 30, 701-703(2002)
	Aristolochia baetica	Planta Med. 63, (1997)
	Aristolochia constricta	J. Nat. Prod. 71, 1167-1172(2008)
	Aristolochia cucurbitifolia	Chem. Pharm. Bull. 39, 1310-11(1991)
		Chem. Pharm. Bull. 48, 1006-1009(2000)
	Aristolochia debilis	Chem. Pharm. Bull. 39, 1310-11(1991)
	Aristolochia kaempferi	Chem. Pharm. Bull. 39, 1310-11(1991)
	Aristolochia liukiuensis	Chem. Pharm. Bull. 39, 1310-11(1991)
		J. Nat. Prod. 53, 179-81(1990)
	Aristolochia manshuriensis	Chem. Pharm. Bull. 39, 1310-11(1991)
	Aristolochia onoei	Chem. Pharm. Bull. 39, 1310-11(1991)
	Aristolochia rodriguesii	Biochem. Syst. Ecol. 30, 701-703(2002)
	Aristolochia triangularis	J. Chin. Pharm. Sci. 6, 8-13(1997)
	Aristolochia westlandii	Chem. Pharm. Bull. 39, 1310-11(1991)
	Fissistigma balansae	J. Nat. Prod. 63, 1160-1163(2000)
	Fissistigma bracteolatum	Helv. Chim. Acta 88, 905-909(2005)
	Fissistigma glaucescens	Journal of the Chinese Chemical Society (Taipei) 47, 1251-1256(2000)
	Fissistigma oldhamii	J. Nat. Prod. 63, 1160-1163(2000)
		Zhongguo Tianran Yaowu 3, 151-154(2005)
		Bioorg. Med. Chem. 15, 988-996(2007)
	Glossocalyx brevipes	Planta Med. 70, 437-440(2004)
	Goniothalamus andersonii	Orient. J. Chem. 14, 243(1998)
	Goniothalamus malayanus	Orient. J. Chem. 14, 243(1998)
	Goniothalamus tenuifolius	J. Nat. Prod. 66, 1050(1999)
	Goniothalamus velutinus	Phytochemistry 31, 4395-7(1992)
		Orient. J. Chem. 14, 41-46(1998)
	Houttuynia cordata	Phytomedicine 2, 305-308(1996)
		Chem. Pharm. Bull. 57, 1227-1230(2009)
		Planta Med. 58, 568-9(1992)
	Mezzettia umbellata	Sci. Int. (Lahore) 10, 249(1998)
	Piper arborescens	Planta Med. 71, 535-542(2005)
	Piper attenuatum	Indian J. Chem., Sect. B 28B, 775-7(1989)
	Piper augustum	Rev. Colomb. Quim. 27, 13-21(1998)
	Piper boehmeriifolium	Indian J. Chem., Sect. B: Org. Chem. Incl. Med. Chem. 28, 775(1989)
	Piper chiadoense	Rev. Colomb. Quim. 24, 17(1995)
	Piper hamiltonii	Indian J. Chem., Sect. B 28B, 775-7(1989)
	Piper longum	Phytochemistry 27, 1511-15(1988)
		Indian J. Chem., Sect. B 28B, 775-7(1989)
	Piper sanctum	J. Nat. Prod. 67, 1961-1968(2004)
	Piper taiwanense	Planta Med. 70, 174-177(2004)
	Piper tuberculatum	Biochem. Syst. Ecol. 27, 325-327(1999)
	Piper wightii	Recl. Trav. Chim. Pays-Bas 115, 9(1996)
	Saururus cernuus	J. Nat. Prod. 53, 309-12(1990)
	Saururus chinensis	Heterocycles 43, 969-976(1996)
	Schefferomitra subaequalis	Phytochemistry 17, 599(1978)
	Stelechocarpus burahol	ITE Letters on Batteries, New Technologies & Medicine 4, 328-331(2003)
	Stephania cephalantha	Tetrahedron Lett. 15, 3609-3072(1974)
	Toussaintia orientalis	Nat. Prod. Commun. 5, 253-258(2010)
	Uvaria hamiltonii	Biochem. Syst. Ecol. 29, 207(2001)
	Uvaria microcarpa	Zhiwu Xuebao 41, 1104-1107(1999)
112	Piper ribesioides	Phytochemistry 31, 2397-400(1992)
	Piper taiwanense	Planta Med. 70, 174-177(2004)
113	Aristolochia baetica	Planta Med. 63, (1997)
	Aristolochia cucurbitifolia	Chem. Pharm. Bull. 39, 1310-11(1991)
	Aristolochia debilis	Chem. Pharm. Bull. 39, 1310-11(1991)
	Aristolochia kaempferi	Chem. Pharm. Bull. 39, 1310-11(1991)
	Aristolochia liukiuensis	Chem. Pharm. Bull. 39, 1310-11(1991)
		J. Nat. Prod. 53, 179-81(1990)
	Aristolochia manshuriensis	Chem. Pharm. Bull. 39, 1310-11(1991)
	Aristolochia onoei	Chem. Pharm. Bull. 39, 1310-11(1991)
	Aristolochia westlandii	Chem. Pharm. Bull. 39, 1310-11(1991)
	Aristolochia zollingeriana	Phytochemistry 36, 1063-8(1994)
	Goniothalamus borneensis	Tetrahedron 54, 2143-2148(1998)
	Uvaria hamiltonii	Biochem. Syst. Ecol. 29, 207(2001)
114	Goniothalamus tapis	Natural Product Research, Part A: Structure and Synthesis 24, 657-662(2010)
	Piper acutistigmum	Pure Appl. Chem. 66, 2339(1994)
	Piper arborescens	Planta Med. 71, 535-542(2005)
	Piper attenuatum	Indian J. Chem., Sect. B 28B, 775-7(1989)
	Piper bogotense	Rev. Colomb. Quim. 29, 25(2000)
	Piper hamiltonii	Indian J. Chem., Sect. B 28B, 775-7(1989)
	Piper longum	Indian J. Chem., Sect. B 28B, 775-7(1989)
		Phytochemistry 27, 1511-15(1988)
	Piper taiwanense	Planta Med. 70, 174-177(2004)
115	Piper acutistigmum	Phytochemistry 33, 518-20(1993)
	Piper nigrum	Nat. Prod. Res. 23, 1416-1423(2009)
		Asian J. Chem. 20, 5931-5940(2008)
	Piper sarmentosum	Nat. Prod. Res. 23, 1416-1423(2009)
	Uvaria microcarpa	Zhongguo Tianran Yaowu 7, 287-289(2009)
116	Fissistigma balansae	J. Nat. Prod. 63, 1160-1163(2000)
	Fissistigma oldhamii	J. Nat. Prod. 63, 1160-1163(2000)
	Goniothalamus tenuifolius	J. Nat. Prod. 66, 1050(1999)
	Goniothalamus velutinus	Phytochemistry 31, 4395-7(1992)
117	Fissistigma balansae	J. Nat. Prod. 63, 1160-1163(2000)
	Fissistigma glaucescens	Journal of the Chinese Chemical Society (Taipei) 47, 1251-1256(2000)
	Fissistigma oldhamii	J. Nat. Prod. 63, 1160-1163(2000)
		Bioorg. Med. Chem. 15, 988-996(2007)
		Phytochemistry 86, 201-207(2013)
		Zhongguo Tianran Yaowu 3, 151-154(2005)
	Goniothalamus borneensis	Tetrahedron 54, 2143-2148(1998)
	Piper arborescens	Planta Med. 71, 535-542(2005)
	Piper wallichii	Zhongguo Tianran Yaowu 12, 377-381(2014)
118	Toussaintia orientalis	Nat. Prod. Commun. 5, 253-258(2010)
119	Piper kadsura	Mol. Pharmacol. 58, 1057(2000)
	Piper puberulum	Phytochemistry 44, 727-730(1997)
120	Fissistigma balansae	J. Nat. Prod. 63, 1160-1163(2000)
	Fissistigma oldhamii	J. Nat. Prod. 63, 1160-1163(2000)
		Bioorg. Med. Chem. 15, 988-996(2007)
	Goniothalamus amuyon	J. Nat. Prod. 66, 487-490(2003)
	Goniothalamus sesquipedalis	Phytochemistry 27, 903-6(1988)
	Goniothalamus tapis	Natural Product Research, Part A: Structure and Synthesis 24, 657-662(2010)
	Pararistolochia flos-avis	J. Nat. Prod. 50, 843-6(1987)
	Toussaintia orientalis	Nat. Prod. Commun. 5, 253-258(2010)
	Uvaria hamiltonii	Biochem. Syst. Ecol. 29, 207(2001)
121	Piper umbellatum	Phytochemistry (Elsevier) 69, 1726-1731(2008)
122	Orophea enterocarpa	Phytochemistry 25, 965-7(1986)
123	Goniothalamus cheliensis	Zhongguo Yaoxue Zazhi (Beijing, China) 36, 376-378(2001)
	Goniothalamus griffithii	Yaoxue Xuebao 35, 277-278(2000)
		Planta Med. 69, 826-830(2003)
	Uvaria hamiltonii	Biochem. Syst. Ecol. 29, 207(2001)
	Uvaria microcarpa	Zhiwu Xuebao 41, 1104-1107(1999)
124	Dasymaschalon dasymaschalum	J. Nat. Prod. 82, 3176-3180(2019)
125	Fissistigma tientangense	CN111620809
126	Dasymaschalon rostratum	CN109232378
127	Asarum ichangense	Nat. Prod. Commun. 6, 11—14(2011)
128	Dasymaschalon dasymaschalum	Fitoterapia 82, 964—968(2011)
129	Aristolochia kaempferi	Chem. Pharm. Bull. 46, 1624-1626(1998)
	Aristolochia mollissima	J. Nat. Prod. 64, 71-74(2001)
130	Aristolochia elegans	Bioorg. Med. Chem. 12, 439-446(2004)
131	Dasymaschalon trichophorum	Zhongguo Tianran Yaowu 11, 81-83(2013)
132	Illigera aromatica	Phytochemistry 154, 73-76(2018)
		Records of Natural Products 13, 440-445(2019)
133	Houttuynia cordata	J. Ethnopharmacol. 195, 166-172(2017)
134	Aristolochia chamissonis	Ecletica Quim. , 103-109(2002)
135	Stephania succifera	Zeitschrift fuer Naturforschung, B: A Journal of Chemical Sciences 65, 757-761(2010)
136	Aristolochia auricularia	Phytochemistry 30, 253-4(1991)
	Aristolochia cucurbitifolia	Chem. Pharm. Bull. 48, 1006-1009(2000)
	Aristolochia manshuriensis	J. Nat. Prod. 66, 996-998(2003)
	Aristolochia mollissima	J. Nat. Prod. 64, 71-74(2001)
		Journal of the Chinese Chemical Society (Taipei, Taiwan) 48, 817-819(2001)
	Aristolochia zollingeriana	Phytochemistry 36, 1063-8(1994)
137	Aristolochia argentina	Phytochemistry 24, 849-52(1985)
	Aristolochia mollissima	Zhiwu Xuebao 26, 527-31(1984)
138	Aristolochia manshuriensis	Helv. Chim. Acta 89, 2665—2670(2006)
139	Aristolochia argentina	Phytochemistry 24, 3035-9(1985)
140	Aristolochia argentina	Phytochemistry 24, 3035-3040(1985)
141	Houttuynia cordata	Chem. Pharm. Bull. 57, 1227-1230(2009)
	Piper caldense	Pharmaceutical Biology (Lisse, Netherlands) 41, 216-218(2003)
142	Aristolochia acutifolia	Biochem. Syst. Ecol. 30, 701-703(2002)
	Aristolochia rodriguesii	Biochem. Syst. Ecol. 30, 701-703(2002)
	Aristolochia zollingeriana	Phytochemistry 36, 1063-8(1994)
	Fissistigma balansae	J. Nat. Prod. 63, 1160-1163(2000)
	Fissistigma bracteolatum	Helv. Chim. Acta 88, 905-909(2005)
	Fissistigma glaucescens	Journal of the Chinese Chemical Society (Taipei) 47, 1251-1256(2000)
	Fissistigma oldhamii	Bioorg. Med. Chem. 15, 988-996(2007)
		J. Nat. Prod. 63, 1160-1163(2000)
	Goniothalamus borneensis	Tetrahedron 54, 2143-2148(1998)
	Piper arborescens	Planta Med. 71, 535-542(2005)
143	Fissistigma balansae	J. Nat. Prod. 63, 1160-1163(2000)
	Fissistigma oldhamii	J. Nat. Prod. 63, 1160-1163(2000)
	Goniothalamus tapis	Natural Product Research, Part A: Structure and Synthesis 24, 657-662(2010)
	Piper arborescens	Planta Med. 71, 535-542(2005)
	Piper attenuatum	Indian J. Chem., Sect. B 28B, 775-7(1989)
	Piper hamiltonii	Indian J. Chem., Sect. B 28B, 775-7(1989)
	Piper hoffmannseggianum	J. Nat. Prod. 70, 2036-2039(2007)
	Piper longum	Indian J. Chem., Sect. B 28B, 775-7(1989)
	Piper scutifolium	J. Nat. Prod. 70, 2036-2039(2007)
	Piper taiwanense	Planta Med. 70, 174-177(2004)
	Piper wightii	Recl. Trav. Chim. Pays-Bas 115, 9(1996)
	Toussaintia orientalis	Nat. Prod. Commun. 5, 253-258(2010)
	Uvaria hamiltonii	Biochem. Syst. Ecol. 29, 207(2001)
144	Aristolochia taliscana	US4782077
	Goniothalamus griffithii	Zhiwu Xuebao 41, 1104(1999)
	Goniothalamus sesquipedalis	Phytochemistry 27, 903-6(1988)
	Goniothalamus tenuifolius	J. Nat. Prod. 66, 1050(1999)
	Oxymitra velutina	Phytochemistry 30, 1265-7(1991)
	Stelechocarpus burahol	ITE Letters on Batteries, New Technologies & Medicine 4, 328-331(2003)
	Uvaria microcarpa	Zhiwu Xuebao 41, 1104-1107(1999)
145	Aristolochia argentina	Phytochemistry 24, 3035-9(1985)
	Aristolochia triangularis	J. Chin. Pharm. Sci. 6, 8-13(1997)
146	Piper augustum	Rev. Colomb. Quim. 27, 13-21(1998)
	Piper taiwanense	Planta Med. 70, 174-177(2004)
147	Aristolochia argentina	Phytochemistry 24, 3035-3040(1985)
148	Houttuynia cordata	J. Ethnopharmacol. 195, 166-172(2017)
149	Fissistigma oldhamii	Bioorg. Med. Chem. 15, 988—996(2007)
150	Dasymaschalon dasymaschalum	J. Nat. Prod. 82, 3176-3180(2019)
151	Dasymaschalon dasymaschalum	J. Nat. Prod. 82, 3176-3180(2019)
152	Dasymaschalon trichophorum	Zhongguo Tianran Yaowu 11, 81-83(2013)
	Fissistigma balansae	J. Nat. Prod. 63, 1160-1163(2000)
	Fissistigma oldhamii	Phytochemistry 86, 201-207(2013)
		J. Nat. Prod. 63, 1160-1163(2000)
	Piper flaviflorum	Chem. Nat. Compd. 50, 394-396(2014)
153	Aristolochia kaempferi	Chem. Pharm. Bull. 48, 357-361(2000)
154	Fissistigma balansae	J. Nat. Prod. 63, 1160-1163(2000)
	Fissistigma oldhamii	J. Nat. Prod. 63, 1160-1163(2000)
	Orophea enterocarpa	Phytochemistry 25, 965-7(1986)
	Uvaria microcarpa	Zhongguo Tianran Yaowu 7, 287-289(2009)
155	Dasymaschalon rostratum	CN109232378
156	Dasymaschalon rostratum	CN109232378
157	Aristolochia contorta	Nat. Prod. Res. 32, 2505-2509(2018)
158	Aristolochia mollissima	Yaoxue Xuebao 24, 305-7(1989)
159	Aristolochia auricularia	Phytochemistry 30, 253-4(1991)
	Aristolochia cucurbitifolia	Chem. Pharm. Bull. 48, 1006-1009(2000)
	Aristolochia petelotii	Yunnan Zhiwu Yanjiu 16, 305(1994)
	Asarum longirhizomatosum	Zhongcaoyao 33, 297-299(2002)
	Asarum maximum	Zhongcaoyao 31, 888-890(2000)
	Asarum petelotii	Yunnan Zhiwu Yanjiu 16, 305-8(1994)
160	Saruma henryi	J. Chin. Pharm. Sci. 18, 146-150(2009)
161	Aristolochia argentina	Phytochemistry 24, 3035-9(1985)
162	Dasymaschalon dasymaschalum	J. Nat. Prod. 82, 3176-3180(2019)
163	Dasymaschalon dasymaschalum	J. Nat. Prod. 82, 3176-3180(2019)
164	Aristolochia orbicularis	J. Nat. Prod. 80, 3112-3119(2017)
165	Orophea enterocarpa	Int. J. Mol. Sci. 13, 5010—5018(2012)
166	Goniothalamus griffithii	Zhiwu Xuebao 41, 1104(1999)
		J. Nat. Prod. 66, 1050(1999)
167	Dasymaschalon rostratum	Nat. Prod. Res. 33, 1084-1089(2019)
168	Aristolochia chamissonis	Ecletica Quim. , 103-109(2002)
	Goniothalamus sesquipedalis	Phytochemistry 27, 903-6(1988)
169	Aristolochia contorta	Nat. Prod. Res. 32, 2505-2509(2018)
170	Aristolochia constricta	Nat. Prod. Lett. 11, 263(1998)
171	Aristolochia cucurbitifolia	Chem. Pharm. Bull. 48, 1006-1009(2000)
172	Aristolochia contorta	Pharmazie 60, 789-791(2005)
	Aristolochia gigantea	Molecules 15, 9462-9472(2010)
173	Aristolochia urupaensis	J. Braz. Chem. Soc. 28, 2275-2279(2017)
174	Aristolochia clematitis	Chem. Pap. 45, 713-16(1991)
	Aristolochia contorta	Saengyak Hakhoechi 24, 32-7(1993)
	Aristolochia foveolata	Phytochemistry 48, 743-745(1998)
	Aristolochia mollissima	Journal of the Chinese Chemical Society (Taipei) 47, 957-960(2000)
175	Aristolochia contorta	Pharmazie 60, 789-791(2005)
	Aristolochia elegans	Bioorg. Med. Chem. 12, 439-446(2004)
	Aristolochia foveolata	J. Chin. Chem. Soc. (Taipei) 45, 539-541(1998)
	Aristolochia mollissima	J. Nat. Prod. 64, 71-74(2001)
	Aristolochia pubescens	Phytochemistry (Elsevier) 63, 953-957(2003)
176	Aristolochia contorta	Saengyak Hakhoechi 24, 32-7(1993)
	Aristolochia pubescens	Phytochemistry (Elsevier) 63, 953-957(2003)
	Aristolochia rotunda	Int. J. Pharmacogn. 33, 362-4(1995)
	Aristolochia zollingeriana	Phytochemistry 36, 1063-8(1994)
	Thottea hainanensis	Helv. Chim. Acta 93, 354-360(2010)
177	Aristolochia manshuriensis	Helv. Chim. Acta 89, 2665-2670(2006)
178	Aristolochia fangchi	J. Asian Nat. Prod. Res. 14, 276—280(2012)
	Aristolochia rotunda	Int. J. Pharmacog. 33, 366(1995)
179	Aristolochia urupaensis	J. Braz. Chem. Soc. 28, 2275-2279(2017)
180	Aristolochia foveolata	Phytochemistry 48, 743-745(1998)
181	Stephania succifera	Phytochemistry Letters 34, 99-102(2019)
182	Aristolochia gigantea	Molecules 15, 9462-9472(2010)
	Aristolochia manshuriensis	Helv. Chim. Acta 89, 2665-2670(2006)
		Bioorg. Med. Chem. Letters 20, 1344-1346(2010)
183	Aristolochia elegans	Bioorg. Med. Chem. 12, 439—446(2004)
184	Aristolochia manshuriensis	Helv. Chim. Acta 89, 2665—2670(2006)
185	Aristolochia elegans	Bioorg. Med. Chem. 12, 439—446(2004)
186	Aristolochia constricta	Nat. Prod. Lett. 11, 263(1998)
187	Aristolochia elegans	Bioorg. Med. Chem. 12, 439-446(2004)
188	Aristolochia tuberosa	Chin. Chem. Lett. 5, 207-8(1994)
189	Aristolochia championii	J. Asian Nat. Prod. Res., 19, 114-120(2017)
190	Aristolochia zollingeriana	Phytochemistry 36, 1063-1068(1994)
		Pharmazie 60, 789-791(2005)
191	Aristolochia fangchi	J. Asian Nat. Prod. Res. 14, 276—280(2012)
	Aristolochia rotunda	Int. J. Pharmacog. 33, 366(1995)
192	Aristolochia contorta	Pharmazie 60, 789-791(2005)
		J. Nat. Prod. 55, 1165-9(1992)
	Aristolochia cucurbitifolia	Chem. Pharm. Bull. 39, 1310-11(1991)
	Aristolochia debilis	Zhongcaoyao 16, 482-4(1985)
		Chem. Pharm. Bull. 39, 1310-11(1991)
	Aristolochia foveolata	J. Chin. Chem. Soc. (Taipei) 45, 539-541(1998)
		Phytochemistry 48, 743-745(1998)
	Aristolochia kaempferi	Chem. Pharm. Bull. 39, 1310-11(1991)
	Aristolochia liukiuensis	Chem. Pharm. Bull. 39, 1310-11(1991)
	Aristolochia manshuriensis	Chem. Pharm. Bull. 39, 1310-11(1991)
	Aristolochia mollissima	J. Nat. Prod. 64, 71-74(2001)
		Journal of the Chinese Chemical Society (Taipei) 47, 957-960(2000)
	Aristolochia onoei	Chem. Pharm. Bull. 39, 1310-11(1991)
	Aristolochia pubescens	Phytochemistry (Elsevier) 63, 953-957(2003)
	Aristolochia rotunda	Int. J. Pharmacogn. 33, 362-4(1995)
	Aristolochia westlandii	Chem. Pharm. Bull. 39, 1310-11(1991)
	Aristolochia zollingeriana	Phytochemistry 36, 1063-8(1994)
193	Aristolochia constricta	Nat. Prod. Lett. 11, 263(1998)
194	Aristolochia fangchi	J. Asian Nat. Prod. Res. 14, 276-280(2012)
195		J. Asian Nat. Prod. Res. 14, 276—280(2012)
196	Fissistigma oldhamii	Phytochemistry 86, 201—207(2013)
197	Aristolochia triangularis	J. Chin. Pharm. Sci. 6, 8(1997)
		J. Chin. Pharm. Sci. 6, 8(1997)
198	Aristolochia contorta	Zhongcaoyao 16, 482(1985)
		Saengyak Hakhoechi 21, 52(1990)
	Uvaria grandiflora	Zhongcaoyao 27, 524(1996)
199	Aristolochia gigantea	Molecules 15, 9462-9472(2010)
200	Aristolochia gigantea	Molecules 15, 9462—9472(2010)
201	Aristolochia triangularis	J. Chin. Pharm. Sci. 6, 8-13(1997)
202	Aristolochia constricta	Nat. Prod. Lett. 11, 263(1998)
203	Aristolochia contorta	J. Nat. Prod. 55, 1165-9(1992)
204	Aristolochia contorta	J. Nat. Prod. 55, 1165(1992)
		Saengyak Hakhoechi 21, 52(1990)
205	Michelia alba	Chem. Nat. Compd. 54, 512-514(2018)
206	Aristolochia chilensis	J. Nat. Prod. 50, 305-6(1987)
	Aristolochia contorta	Saengyak Hakhoechi 21, 52-5(1990)
	Aristolochia cucurbitifolia	Chem. Pharm. Bull. 48, 1006-1009(2000)
	Aristolochia elegans	Bioorg. Med. Chem. 12, 439-446(2004)
	Aristolochia indica	Heterocycles 19, 1203-6(1982)
	Aristolochia kaempferi	Chem. Pharm. Bull. 46, 1624-1626(1998)
	Aristolochia liukiuensis	Bull. Coll. Sci., Univ. Ryukyus , 17-28(1992)
	Aristolochia mollissima	J. Nat. Prod. 64, 71-74(2001)
	Aristolochia triangularis	J. Chin. Pharm. Sci. 6, 8-13(1997)
	Fissistigma balansae	J. Nat. Prod. 63, 1160-1163(2000)
	Fissistigma glaucescens	Journal of the Chinese Chemical Society (Taipei) 47, 1251-1256(2000)
	Fissistigma oldhamii	Bioorg. Med. Chem. 15, 988-996(2007)
		J. Nat. Prod. 63, 1160-1163(2000)
	Houttuynia cordata	Chem. Pharm. Bull. 57, 1227-1230(2009)
	Monocyclanthus vignei	J. Nat. Prod. 54, 1331-6(1991)
	Piper attenuatum	Indian J. Chem., Sect. B 28B, 775-7(1989)
	Piper hamiltonii	Indian J. Chem., Sect. B 28B, 775-7(1989)
	Piper longum	Phytochemistry 27, 1511-15(1988)
		Indian J. Chem., Sect. B 28B, 775-7(1989)
	Piper taiwanense	Planta Med. 70, 174-177(2004)
	Telitoxicum glaziovii	J. Nat. Prod. 60, 1328(1997)
	Uvaria microcarpa	Zhiwu Xuebao 41, 1104-1107(1999)
207	Aristolochia indica	Heterocycles 19, 1203(1982)
208	Aristolochia kaempferi	Chem. Pharm. Bull. 46, 1624-1626(1998)
	Aristolochia mollissima	J. Nat. Prod. 64, 71-74(2001)
209	Aristolochia triangularis	J. Chin. Pharm. Sci. 6, 8-13(1997)
210	Annona hayesii	J. Nat. Prod. 50, 759-61(1987)
	Oncodostigma monosperma	J. Nat. Prod. 52, 273-8(1989)
		Proc. Malays. Biochem. Soc. Conf. , 54-8(1985)
		Plant. Med. Phytother. 20, 251-4(1986)
	Unonopsis pacifica	Ann. Quim., Ser. C 84, 124(1988)
211	Aristolochia tuberosa	Heterocylces 17, 345(1982)
212	Michelia compressa	Nat. Prod. Res. 24, 326-330(2010)
	Zanthoxylum scandens	J. Chil. Chem. Soc. 53, 1631-1634(2008)
213	Aristolochia chilensis	J. Nat. Prod. 50, 305-6(1987)
	Aristolochia cucurbitifolia	Chem. Pharm. Bull. 48, 1006-1009(2000)
	Aristolochia foveolata	Phytochemistry 48, 743-745(1998)
	Aristolochia indica	Heterocycles 19, 1203-6(1982)
	Aristolochia kaempferi	Chem. Pharm. Bull. 46, 1624-1626(1998)
	Aristolochia mollissima	Journal of the Chinese Chemical Society (Taipei, Taiwan) 48, 817-819(2001)
		J. Nat. Prod. 64, 71-74(2001)
	Aristolochia triangularis	J. Chin. Pharm. Sci. 6, 8-13(1997)
	Aristolochia zollingeriana	Phytochemistry 36, 1063-8(1994)
	Monocyclanthus vignei	J. Nat. Prod. 54, 1331-6(1991)
	Piper acutistigmum	Pure Appl. Chem. 66, 2339(1994)
	Piper attenuatum	Indian J. Chem., Sect. B 28B, 775-7(1989)
	Piper augustum	Rev. Colomb. Quim. 27, 13-21(1998)
		Phytochemistry 24, 849(1985)
	Piper betle	Pure Appl. Chem. 66, 2339(1994)
	Piper bogotense	Rev. Colomb. Quim. 29, 25(2000)
	Piper divaricatum	Planta Med. 60, (1994)
	Piper hamiltonii	Indian J. Chem., Sect. B 28B, 775-7(1989)
	Piper longum	Indian J. Chem., Sect. B 28B, 775-7(1989)
		Phytochemistry 27, 1511-15(1988)
	Piper manausense	Rev. Colomb. Quim. 19, 63(1990)
	Piper methysticum	Planta Med. 58, 111(1992)
	Piper nigrum	Nat. Prod. Res. 23, 1416-1423(2009)
		Asian J. Chem. 20, 5931-5940(2008)
	Piper pedicellosum	Pure Appl. Chem. 66, 2339(1994)
	Piper sarmentosum	Nat. Prod. Res. 23, 1416-1423(2009)
	Piper taiwanense	Planta Med. 70, 174-177(2004)
	Piper thomsoni	Phytochemistry 49, 1069(1998)
	Piper walkeri	Indian J. Chem., Sect. B: Org. Chem. Incl. Med. Chem. 38B, 823-827(1999)
	Piper wightii	Recl. Trav. Chim. Pays-Bas 115, 9(1996)
	Thottea hainanensis	Helv. Chim. Acta 93, 354-360(2010)
214	Artabotrys hainanensis	Zhongguo Zhongyao Zazhi 30, 1660-1662(2005)
	Artabotrys stenopetalus	J. Nat. Prod. 60, 1054-1056(1997)
	Artabotrys zeylanicus	Tetrahedron 51, 7877-82(1995)
215	Houttuynia cordata	J. Ethnopharmacol. 195, 166-172(2017)
216	Telitoxicum krukovii	Heterocycles 41, 1425-30(1995)
217	Fissistigma balansae	J. Nat. Prod. 63, 1160-1163(2000)
	Fissistigma bracteolatum	Zhongcaoyao 33, 109-110(2002)
	Fissistigma glaucescens	Journal of the Chinese Chemical Society (Taipei) 47, 1251-1256(2000)
	Fissistigma oldhamii	Bioorg. Med. Chem. 15, 988-996(2007)
		J. Nat. Prod. 63, 1160-1163(2000)
	Goniothalamus tenuifolius	J. Nat. Prod. 66, 1050(1999)
	Guatteria ouregou	J. Nat. Prod. 49, 878-84(1986)
	Houttuynia cordata	Chem. Pharm. Bull. 57, 1227-1230(2009)
		Planta Med. 58, 568-9(1992)
	Oxymitra velutina	Phytochemistry 30, 1265-7(1991)
	Piper attenuatum	Indian J. Chem., Sect. B 28B, 775-7(1989)
	Piper hamiltonii	Indian J. Chem., Sect. B 28B, 775-7(1989)
	Piper longum	Indian J. Chem., Sect. B 28B, 775-7(1989)
		Phytochemistry 27, 1511-15(1988)
	Telitoxicum krukovii	Heterocycles 41, 1425-30(1995)
218	Aristolochia chilensis	J. Nat. Prod. 50, 305-6(1987)
	Aristolochia liukiuensis	J. Nat. Prod. 53, 179-81(1990)
	Piper attenuatum	Indian J. Chem., Sect. B 28B, 775-7(1989)
	Piper hamiltonii	Indian J. Chem., Sect. B 28B, 775-7(1989)
	Piper longum	Indian J. Chem., Sect. B 28B, 775-7(1989)
		Phytochemistry 27, 1511-15(1988)
219	Aristolochia kaempferi	Chem. Parm. Bull. 47, 887(1999)
220	Pseuduvaria rugosa	Kasetsart University, Faculty of Liberal Arts and Science, 203–207
221	Aristolochia kaempferi	Biol. Pharm. Bull. 23, 1216-1219(2000)
222	Pseuduvaria rugosa	Chem. Pharm. Bull. 59, 896—897(2011)
223	Stephania tetrandra	J. Nat. Prod. 55, 828-9(1992)
224	Houttuynia cordata	J. Ethnopharmacol. 195, 166-172(2017)
225	Houttuynia cordata	Chem. Pharm. Bull. 57, 1227-1230(2009)
	Monocyclanthus vignei	J. Nat. Prod. 54, 1331-6(1991)
	Peperomia sui	Phytochemistry (Elsevier) 63, 603-608(2003)
	Piper arborescens	Planta Med. 71, 535-542(2005)
	Piper attenuatum	Indian J. Chem., Sect. B 28B, 775-7(1989)
	Piper auritum	Phytochemistry 24 , 849(1985)
	Piper hamiltonii	Indian J. Chem., Sect. B 28B, 775-7(1989)
	Piper longum	Phytochemistry 27, 1511-15(1988)
		Indian J. Chem., Sect. B 28B, 775-7(1989)
	Piper sanctum	J. Nat. Prod. 67, 1961-1968(2004)
	Piper schmidtii	Pure Appl. Chem. 66 , 2339(1994)
	Piper wightii	Recl. Trav. Chim. Pays-Bas, 115 , 9(1996)
	Thottea hainanensis	Helv. Chim. Acta 93, 354-360(2010)
226	Goniothalamus griffithii	Chin. Chem. Lett. 9, 1029-1032(1998)
		Planta Med. 69, 826-830(2003)
227	Goniothalamus malayanus	Orient. J. Chem. 14 , 243(1998)
	Goniothalamus velutinus	Orient. J. Chem. 14, 41-46(1998)
	Guatteria ouregou	J. Nat. Prod. 49, 878-84(1986)
	Mitrephora maingayi	J. Nat. Prod. 62, 1158(1999)
	Telitoxicum glaziovii	J. Nat. Prod. 60, 1328(1997)
228	Pseuduvaria rugosa	Chem. Pharm. Bull. 59, 896—897(2011)
229	Guatteria stenopetala	Nat. Prod. Commun. 3, 515—518(2008)
230	Stephania sasakii	Phytochemistry 19, 2735(1980)
231	Coptis chinensis	J. Mass Spectrom. 42, 58-69(2007)
	Corydalis bulbosa	Planta Med. 43, 51-5(1981)
	Corydalis yanhusuo	J. Mass Spectrom. 42, 58-69(2007)
	Stephania tetrandra	J. Nat. Prod. 55, 828-9(1992)
232	Peperomia sui	J. Chil. Chem. Soc. 53, 1539-1542(2008)
	Piper arborescens	Planta Med. 71, 535-542(2005)
	Pseuduvaria macrophylla	Phytochemistry 25, 1509-10(1986)
233	Artabotrys zeylanicus	Phytochemistry 42, 1703(1996)
234	Glaucium flavum	Tetrahedron Lett. 33, 3093(1971)
	Platycapnos spicata	Phytochemistry 32, 1055-7(1993)
	Sarcocapnos enneaphylla	Phytochemistry 30, 1005-10(1991)
	Thalictrum elegans	Zhongcaoyao 35, 243-245(2004)
235	Aristolochia tuberosa	Zhiwu Xuebao 37, 745-8(1995)
236	Aristolochia tuberosa	Heterocycles 17, 345(1982)
237	Polyalthia cauliflora	J. Nat. Prod. 47, 504-13(1984)
238	Polyalthia cauliflora	J. Nat. Prod. 47, 504-13(1984)
