# Supplementary material for: Computational Analysis of Naturally Occurring Aristolochic Acid Analogues and Their Biological Sources
Source: Biomolecules. 2021 Sep 11;11(9):1344. doi: 10.3390/biom11091344 (PMC8471445; doi:10.3390/biom11091344)
Supplement: Supplementary file 1 [file biomolecules-11-01344-s001.zip › Supplementary Materials/Supplementary Data/Supplementary Data 6.xlsx]

## Sheet: Sheet1
AAAs No.	Structure(Organic Part)	LD50 (Mouse IP)		LD50 (Mouse OR)		LD50 (Mouse IV)		LD50 (Mouse SC)		LD50 (Rat IP)		LD50 (Rat OR)		LC50 (Fathead Minnow)		LC50 (Water flea)		CYP3A4 Inhibitor (IC50 < 10 uM)		CYP2D6 Inhibitor (IC50 < 10 uM)		CYP2C9 Inhibitor (IC50 < 10 uM)		CYP2C19 Inhibitor (IC50 < 10 uM)		CYP1A2 Inhibitor (IC50 < 10 uM)		CYP3A4 Inhibitor (IC50 < 50 uM)		CYP2D6 Inhibitor (IC50 < 50 uM)		CYP2C9 Inhibitor (IC50 < 50 uM)		CYP2C19 Inhibitor (IC50 < 50 uM)		CYP1A2 Inhibitor (IC50 < 50 uM)		Probability of Eye Irritation	Probability of Health Effects (Blood)	Probability of Health Effects (Cardiovascular)	Probability of Health Effects (Gastrointestinal)	Probability of Health Effects (Kidney)	Probability of Health Effects (Liver)	Probability of Health Effects (Lungs)	Probability of Skin Irritation	Probability of positive Ames test		Probability(LD50 =< 5 mg/kg)	Probability(LD50 =< 50 mg/kg)
		LD50 (mg/kg)	RI	LD50 (mg/kg)	RI	LD50 (mg/kg)	RI	LD50 (mg/kg)	RI	LD50 (mg/kg)	RI	LD50 (mg/kg)	RI	LC50 (mg/L)	RI	LC50 (mg/L)	RI	CYP3A4 Inhibitor	RI	CYP2D6 Inhibitor	RI	CYP2C9 Inhibitor	RI	CYP2C19 Inhibitor	RI	CYP1A2 Inhibitor	RI	CYP3A4 Inhibitor	RI	CYP2D6 Inhibitor	RI	CYP2C9 Inhibitor	RI	CYP2C19 Inhibitor	RI	CYP1A2 Inhibitor	RI									Probability of positive Ames test	RI
1		114.61	0.6725	459.54	0.6637	185.8	0.5367	931.04	0.3109	1303.81	0.5605	848.46	0.4874	0.09	0.0735	4.49	0.1879	0.01	0.469	0.01	0.5256	0.07	0.4782	0.04	0.5667	0.09	0.5886	0.13	0.25	0.06	0.6154	0.1	0.4953	0.1	0.5956	0.51	0.228	0.93	0.9	0.62	0.88	0.78	0.34	0.96	0.95	0.98	0.9469	0	0.02
2		114.61	0.6725	459.54	0.6637	185.8	0.5367	931.04	0.3109	1303.81	0.5605	848.46	0.4874	0.09	0.0735	4.49	0.1879	0.01	0.4215	0.01	0.4895	0.07	0.4603	0.05	0.5524	0.12	0.551	0.18	0.3044	0.08	0.4662	0.11	0.4139	0.15	0.4819	0.54	0.2144	0.93	0.9	0.63	0.88	0.79	0.35	0.96	0.95	0.98	0.9469	0	0.02
3		113.72	0.779	205.7	0.3211	151.07	0.5397	815.21	0.3113	1154.08	0.5798	655.01	0.502	0.06	0.0781	3.53	0.1968	0.01	0.4681	0.02	0.5471	0.07	0.4784	0.05	0.5812	0.17	0.4907	0.06	0.4773	0.06	0.6368	0.11	0.5144	0.15	0.5152	0.57	0.2189	0.62	0.84	0.73	0.97	0.78	0.11	0.96	0.68	0.98	0.9388	0	0.03
4		113.72	0.779	205.7	0.3211	151.07	0.5397	815.21	0.3113	1154.08	0.5798	655.01	0.502	0.06	0.0781	3.53	0.1968	0.01	0.4681	0.02	0.5471	0.07	0.4784	0.05	0.5812	0.17	0.4907	0.06	0.4773	0.06	0.6368	0.11	0.5144	0.15	0.5152	0.57	0.2189	0.62	0.84	0.73	0.97	0.78	0.11	0.96	0.68	0.98	0.9388	0	0.03
5		114.61	0.6725	459.54	0.6637	185.8	0.5367	931.04	0.3109	1303.81	0.5605	848.46	0.4874	0.09	0.0735	4.49	0.1879	0.01	0.4215	0.01	0.4895	0.07	0.4603	0.05	0.5524	0.12	0.551	0.18	0.3044	0.08	0.4662	0.11	0.4139	0.15	0.4819	0.54	0.2144	0.93	0.9	0.63	0.88	0.79	0.35	0.96	0.95	0.98	0.9469	0	0.02
6		114.61	0.6725	459.54	0.6637	185.8	0.5367	931.04	0.3109	1303.81	0.5605	848.46	0.4874	0.09	0.0735	4.49	0.1879	0.01	0.469	0.01	0.5256	0.07	0.4782	0.04	0.5667	0.09	0.5886	0.13	0.25	0.06	0.6154	0.1	0.4953	0.1	0.5956	0.51	0.228	0.93	0.91	0.63	0.88	0.78	0.5	0.96	0.95	0.98	0.9469	0	0.02
7		114.61	0.6725	459.54	0.6637	185.8	0.5367	931.04	0.3109	1303.81	0.5605	848.46	0.4874	0.09	0.0735	4.49	0.1879	0.01	0.469	0.01	0.5256	0.07	0.4782	0.04	0.5667	0.09	0.5886	0.13	0.25	0.06	0.6154	0.1	0.4953	0.1	0.5956	0.51	0.228	0.93	0.9	0.62	0.88	0.78	0.34	0.96	0.95	0.98	0.9469	0	0.02
8		114.61	0.6725	459.54	0.6637	185.8	0.5367	931.04	0.3109	1303.81	0.5605	848.46	0.4874	0.09	0.0735	4.49	0.1879	0.01	0.469	0.01	0.5256	0.07	0.4782	0.04	0.5667	0.09	0.5886	0.13	0.25	0.06	0.6154	0.1	0.4953	0.1	0.5956	0.51	0.228	0.93	0.91	0.63	0.88	0.78	0.5	0.96	0.95	0.98	0.9469	0	0.02
9		187.46	0.6048	618.34	0.5668	246.41	0.488	1025.36	0.3169	1770.78	0.5121	1277.6	0.4413	0.09	0.0822	4.43	0.1818	0.01	0.4334	0.01	0.4603	0.08	0.4466	0.03	0.4882	0.08	0.5497	0.15	0.2367	0.07	0.3901	0.12	0.3318	0.1	0.5593	0.55	0.1807	0.93	0.93	0.74	0.88	0.74	0.62	0.95	0.99	0.98	0.8888	0	0.02
10		110.04	0.7793	199.2	0.3363	144.3	0.5369	758.1	0.3143	1105	0.5767	702.05	0.5086	0.09	0.0774	4.11	0.1879	0.02	0.453	0.03	0.5589	0.06	0.5008	0.07	0.5953	0.16	0.5928	0.12	0.4595	0.06	0.6528	0.09	0.4899	0.12	0.5672	0.5	0.353	0.59	0.83	0.69	0.97	0.89	0.75	0.95	0.67	0.99	0.9621	0	0.03
11		382.43	0.4803	504.61	0.3274	93.15	0.4108	558.1	0.3335	662.79	0.313	462.42	0.3495	0.02	0.0624	0.33	0.2168	0.07	0.3814	0.14	0.4398	0.13	0.4878	0.36	0.3235	0.97	0.2323	0.65	0.1914	0.3	0.5122	0.21	0.3794	0.43	0.3053	0.98	0.2987	0.25	0.75	0.87	0.52	0.79	0.15	0.98	0.3	0.99	0.8812	0.01	0.06
12		110.04	0.7793	199.2	0.3363	144.3	0.5369	758.1	0.3143	1105	0.5767	702.05	0.5086	0.09	0.0774	4.11	0.1879	0.02	0.453	0.03	0.5589	0.06	0.5008	0.07	0.5953	0.16	0.5928	0.12	0.4595	0.06	0.6528	0.09	0.4899	0.12	0.5672	0.5	0.353	0.59	0.87	0.69	0.98	0.89	0.75	0.95	0.67	0.99	0.9621	0	0.03
13		110.04	0.7793	199.2	0.3363	144.3	0.5369	758.1	0.3143	1105	0.5767	702.05	0.5086	0.09	0.0774	4.11	0.1879	0.02	0.453	0.03	0.5589	0.06	0.5008	0.07	0.5953	0.16	0.5928	0.12	0.4595	0.06	0.6528	0.09	0.4899	0.12	0.5672	0.5	0.353	0.59	0.89	0.7	0.98	0.89	0.49	0.95	0.67	0.99	0.9621	0	0.03
14		426.24	0.4619	503.01	0.596	123.27	0.3465	630.1	0.3187	744.76	0.2728	577.52	0.3458	0.03	0.0602	0.39	0.2065	0.07	0.2785	0.08	0.3936	0.13	0.4897	0.32	0.3461	0.95	0.2272	0.69	0.1547	0.36	0.4635	0.23	0.3608	0.57	0.3212	0.98	0.2768	0.72	0.79	0.79	0.59	0.71	0.36	0.98	0.78	0.99	0.8845	0.01	0.05
15		110.04	0.7793	199.2	0.3363	144.3	0.5369	758.1	0.3143	1105	0.5767	702.05	0.5086	0.09	0.0774	4.11	0.1879	0.02	0.453	0.03	0.5589	0.06	0.5008	0.07	0.5953	0.16	0.5928	0.12	0.4595	0.06	0.6528	0.09	0.4899	0.12	0.5672	0.5	0.353	0.59	0.88	0.71	0.98	0.89	0.88	0.95	0.67	0.99	0.9621	0	0.03
16		110.04	0.7793	199.2	0.3363	144.3	0.5369	758.1	0.3143	1105	0.5767	702.05	0.5086	0.09	0.0774	4.11	0.1879	0.02	0.453	0.03	0.5589	0.06	0.5008	0.07	0.5953	0.16	0.5928	0.12	0.4595	0.06	0.6528	0.09	0.4899	0.12	0.5672	0.5	0.353	0.59	0.83	0.69	0.97	0.89	0.75	0.95	0.67	0.99	0.9621	0	0.03
17		110.04	0.7793	199.2	0.3363	144.3	0.5369	758.1	0.3143	1105	0.5767	702.05	0.5086	0.09	0.0774	4.11	0.1879	0.02	0.453	0.03	0.5589	0.06	0.5008	0.07	0.5953	0.16	0.5928	0.12	0.4595	0.06	0.6528	0.09	0.4899	0.12	0.5672	0.5	0.353	0.59	0.87	0.69	0.98	0.89	0.75	0.95	0.67	0.99	0.9621	0	0.03
18		110.04	0.7793	199.2	0.3363	144.3	0.5369	758.1	0.3143	1105	0.5767	702.05	0.5086	0.09	0.0774	4.11	0.1879	0.02	0.453	0.03	0.5589	0.06	0.5008	0.07	0.5953	0.16	0.5928	0.12	0.4595	0.06	0.6528	0.09	0.4899	0.12	0.5672	0.5	0.353	0.59	0.89	0.7	0.98	0.89	0.49	0.95	0.67	0.99	0.9621	0	0.03
19		130.65	0.7382	237.88	0.2517	196.24	0.5231	856.64	0.3315	1540.83	0.5486	996.31	0.4873	0.12	0.0748	4.02	0.1803	0.01	0.4338	0.01	0.4992	0.08	0.4518	0.04	0.5298	0.14	0.573	0.2	0.2109	0.06	0.6156	0.11	0.382	0.1	0.5719	0.42	0.4182	0.92	0.93	0.73	0.99	0.86	0.82	0.94	0.94	0.99	0.9342	0	0.02
20		128.23	0.6646	247.16	0.2896	130.85	0.4106	456.32	0.2654	957.18	0.5086	921.52	0.4876	0.11	0.0597	4.35	0.1814	0.01	0.4431	0.01	0.5079	0.05	0.6357	0.07	0.3832	0.11	0.5869	0.19	0.204	0.06	0.5968	0.1	0.5026	0.12	0.5442	0.53	0.2668	0.92	0.9	0.72	0.99	0.89	0.49	0.94	0.94	0.98	0.8815	0	0.02
21		128.23	0.6646	247.16	0.2896	130.85	0.4106	456.32	0.2654	957.18	0.5086	921.52	0.4876	0.11	0.0597	4.35	0.1814	0.01	0.4431	0.01	0.5079	0.05	0.6357	0.07	0.3832	0.11	0.5869	0.19	0.204	0.06	0.5968	0.1	0.5026	0.12	0.5442	0.53	0.2668	0.92	0.91	0.72	0.98	0.89	0.48	0.94	0.94	0.98	0.8815	0	0.02
22		208.04	0.1874	1185.67	0.195	240.24	0.2627	378.26	0.2327	1176.86	0.3864	1492.58	0.3685	0.15	0.0676	3.14	0.3371	0.01	0.4333	0.01	0.4947	0.08	0.4815	0.04	0.5041	0.13	0.5691	0.09	0.5037	0.05	0.5713	0.1	0.3802	0.09	0.5843	0.5	0.262	0.92	0.92	0.74	0.99	0.89	0.55	0.94	0.94	0.98	0.8752	0	0.02
23		128.23	0.6646	247.16	0.2896	130.85	0.4106	456.32	0.2654	957.18	0.5086	921.52	0.4876	0.11	0.0597	4.35	0.1814	0.01	0.4431	0.01	0.5079	0.05	0.6357	0.07	0.3832	0.11	0.5869	0.19	0.204	0.06	0.5968	0.1	0.5026	0.12	0.5442	0.53	0.2668	0.92	0.9	0.72	0.99	0.89	0.49	0.94	0.94	0.98	0.8815	0	0.02
24		130.65	0.7382	237.88	0.2517	196.24	0.5231	856.64	0.3315	1540.83	0.5486	996.31	0.4873	0.12	0.0748	4.02	0.1803	0.02	0.3916	0.01	0.4649	0.08	0.4435	0.05	0.5098	0.17	0.5386	0.24	0.1749	0.08	0.475	0.12	0.3731	0.12	0.5314	0.52	0.3406	0.92	0.93	0.73	0.99	0.86	0.82	0.94	0.94	0.99	0.9342	0	0.02
25		128.23	0.6646	247.16	0.2896	130.85	0.4106	456.32	0.2654	957.18	0.5086	921.52	0.4876	0.11	0.0597	4.35	0.1814	0.01	0.4431	0.01	0.5079	0.05	0.6357	0.07	0.3832	0.11	0.5869	0.19	0.204	0.06	0.5968	0.1	0.5026	0.12	0.5442	0.53	0.2668	0.92	0.91	0.75	0.99	0.88	0.51	0.94	0.94	0.98	0.8815	0	0.02
26		128.23	0.6646	247.16	0.2896	130.85	0.4106	456.32	0.2654	957.18	0.5086	921.52	0.4876	0.11	0.0597	4.35	0.1814	0.01	0.4431	0.01	0.5079	0.05	0.6357	0.07	0.3832	0.11	0.5869	0.19	0.204	0.06	0.5968	0.1	0.5026	0.12	0.5442	0.53	0.2668	0.92	0.91	0.72	0.98	0.89	0.48	0.94	0.94	0.98	0.8815	0	0.02
27		111.3	0.2923	312.33	0.5158	74.16	0.3412	73.33	0.1939	1522.25	0.4843	928.1	0.4345	0.05	0.0699	2.83	0.1745	0.01	0.4398	0.01	0.5003	0.05	0.6308	0.05	0.4765	0.17	0.563	0.1	0.4996	0.06	0.5499	0.11	0.3257	0.12	0.5563	0.51	0.3469	0.92	0.91	0.71	0.99	0.87	0.84	0.94	0.94	0.99	0.8151	0	0.03
28		130.65	0.7382	237.88	0.2517	196.24	0.5231	856.64	0.3315	1540.83	0.5486	996.31	0.4873	0.12	0.0748	4.02	0.1803	0.01	0.4338	0.01	0.4992	0.08	0.4518	0.04	0.5298	0.14	0.573	0.2	0.2109	0.06	0.6156	0.11	0.382	0.1	0.5719	0.42	0.4182	0.92	0.93	0.73	0.99	0.86	0.82	0.94	0.94	0.99	0.9342	0	0.02
29		128.23	0.6646	247.16	0.2896	130.85	0.4106	456.32	0.2654	957.18	0.5086	921.52	0.4876	0.11	0.0597	4.35	0.1814	0.01	0.4431	0.01	0.5079	0.05	0.6357	0.07	0.3832	0.11	0.5869	0.19	0.204	0.06	0.5968	0.1	0.5026	0.12	0.5442	0.53	0.2668	0.92	0.91	0.72	0.98	0.89	0.48	0.94	0.94	0.98	0.8815	0	0.02
30		239.08	0.2886	1010.59	0.3476	45.81	0.2708	300.28	0.4995	210.13	0.3093	949.15	0.2995	0.72	0.2203	0.24	0.3627	0.02	0.3978	0.03	0.2766	0.15	0.4248	0.17	0.2553	0.9	0.2213	0.41	0.1805	0.21	0.1185	0.13	0.41	0.43	0.1107	0.97	0.4118	0.65	0.55	0.81	0.7	0.26	0.14	0.91	0.69	0.98	0.5341	0.01	0.04
31		275.17	0.4138	1160.18	0.4103	50.53	0.3132	651.24	0.4534	261.18	0.2592	1393.39	0.3646	0.83	0.2052	0.46	0.3955	0.02	0.4573	0.02	0.3499	0.12	0.3728	0.16	0.3057	0.85	0.2282	0.78	0.3266	0.17	0.2184	0.12	0.4395	0.51	0.1373	0.96	0.3779	0.64	0.63	0.78	0.9	0.24	0.35	0.91	0.95	0.98	0.522	0	0.02
32		371.66	0.4762	500.46	0.3036	88.67	0.4124	530.67	0.333	627.78	0.3159	487.79	0.3504	0.03	0.073	0.38	0.2094	0.11	0.3563	0.16	0.4479	0.13	0.501	0.43	0.3575	0.97	0.2257	0.67	0.1605	0.35	0.5721	0.14	0.469	0.48	0.372	0.98	0.2922	0.23	0.77	0.87	0.75	0.79	0.67	0.97	0.3	0.99	0.9001	0.01	0.06
33		371.66	0.4762	500.46	0.3036	88.67	0.4124	530.67	0.333	627.78	0.3159	487.79	0.3504	0.03	0.073	0.38	0.2094	0.11	0.3563	0.16	0.4479	0.13	0.501	0.43	0.3575	0.97	0.2257	0.67	0.1605	0.35	0.5721	0.14	0.469	0.48	0.372	0.98	0.2922	0.23	0.81	0.87	0.74	0.79	0.58	0.97	0.3	0.99	0.9001	0.01	0.06
34		110.88	0.7538	183.53	0.2765	144.16	0.4914	716.03	0.3258	1241.19	0.5655	675.96	0.5157	0.1	0.0774	2.65	0.1679	0.03	0.4191	0.03	0.4991	0.07	0.458	0.06	0.5322	0.25	0.5532	0.16	0.4356	0.07	0.5871	0.09	0.4002	0.13	0.579	0.52	0.4401	0.56	0.89	0.77	0.99	0.79	0.29	0.89	0.66	0.99	0.9304	0	0.03
35		421.65	0.46	521.29	0.6202	124.25	0.3585	506.24	0.2087	866.5	0.2356	650.23	0.355	0.03	0.0612	0.35	0.1945	0.09	0.2462	0.1	0.4142	0.14	0.472	0.33	0.2875	0.96	0.2119	0.71	0.2129	0.32	0.5344	0.24	0.3397	0.39	0.3743	0.98	0.2806	0.21	0.9	0.77	0.64	0.75	0.43	0.89	0.28	0.99	0.8623	0.01	0.04
36		117.3	0.7681	201.46	0.3857	142.41	0.5164	721.36	0.308	1093.75	0.561	806.21	0.4959	0.1	0.148	12.25	0.2269	0.02	0.4291	0.02	0.4618	0.04	0.6327	0.07	0.3856	0.15	0.5917	0.13	0.4354	0.05	0.5898	0.14	0.4662	0.11	0.5062	0.62	0.292	0.56	0.96	0.75	0.98	0.82	0.66	0.89	0.66	0.98	0.8748	0	0.02
37		433	0.3187	350.04	0.052	78.63	0.3756	418.32	0.2714	466.56	0.1932	957.39	0.3629	0.04	0.0515	0.49	0.2021	0.09	0.298	0.08	0.3973	0.12	0.5438	0.36	0.3266	0.95	0.2045	0.73	0.2004	0.34	0.4816	0.21	0.3453	0.54	0.2548	0.98	0.3088	0.22	0.81	0.87	0.71	0.78	0.43	0.96	0.29	0.99	0.8243	0.01	0.03
38		117.3	0.7681	201.46	0.3857	142.41	0.5164	721.36	0.308	1093.75	0.561	806.21	0.4959	0.1	0.148	12.25	0.2269	0.02	0.4291	0.02	0.4618	0.04	0.6327	0.07	0.3856	0.15	0.5917	0.13	0.4354	0.05	0.5898	0.14	0.4662	0.11	0.5062	0.62	0.292	0.56	0.95	0.76	0.99	0.82	0.66	0.89	0.66	0.98	0.8748	0	0.02
39		110.88	0.7538	183.53	0.2765	144.16	0.4914	716.03	0.3258	1241.19	0.5655	675.96	0.5157	0.1	0.0774	2.65	0.1679	0.03	0.4191	0.03	0.4991	0.07	0.458	0.06	0.5322	0.25	0.5532	0.16	0.4356	0.07	0.5871	0.09	0.4002	0.13	0.579	0.52	0.4401	0.56	0.93	0.79	0.98	0.82	0.55	0.89	0.66	0.99	0.9304	0	0.03
40		117.3	0.7681	201.46	0.3857	142.41	0.5164	721.36	0.308	1093.75	0.561	806.21	0.4959	0.1	0.148	12.25	0.2269	0.02	0.4291	0.02	0.4618	0.04	0.6327	0.07	0.3856	0.15	0.5917	0.13	0.4354	0.05	0.5898	0.14	0.4662	0.11	0.5062	0.62	0.292	0.56	0.96	0.75	0.98	0.82	0.66	0.89	0.66	0.98	0.8748	0	0.02
41		451.42	0.7532	897.57	0.6387	69.03	0.5064	650.43	0.3184	598.79	0.4576	1999.34	0.6397	0.43	0.231	0.76	0.3297	0.03	0.4524	0.04	0.2829	0.15	0.1753	0.25	0.16	0.92	0.2818	0.76	0.3736	0.18	0.1859	0.11	0.3528	0.49	0.3386	0.97	0.4324	0.22	0.59	0.91	0.64	0.4	0.12	0.96	0.29	0.96	0.6192	0	0
42		509.92	0.6555	1635.79	0.3315	67.68	0.5561	744.86	0.2977	864.13	0.4157	1930.35	0.552	0.46	0.2203	0.8	0.3098	0.03	0.3659	0.03	0.2701	0.13	0.1778	0.17	0.2624	0.87	0.2439	0.77	0.412	0.16	0.2123	0.11	0.3797	0.47	0.315	0.97	0.4165	0.22	0.54	0.89	0.64	0.37	0.16	0.95	0.29	0.97	0.5858	0	0.01
43		233.63	0.2908	855.6	0.3321	44.3	0.271	274.85	0.4945	201.21	0.2974	1029.66	0.3016	1.37	0.2229	0.31	0.3304	0.03	0.3713	0.05	0.2076	0.13	0.4191	0.23	0.2695	0.91	0.2405	0.7	0.2054	0.17	0.2228	0.13	0.3838	0.51	0.1159	0.98	0.4067	0.17	0.5	0.84	0.87	0.32	0.16	0.9	0.21	0.99	0.5265	0.01	0.04
44		363.71	0.429	269.47	0.0923	83.3	0.4638	499.28	0.3189	817.05	0.2236	712.37	0.383	0.04	0.0724	0.68	0.1745	0.15	0.3259	0.15	0.2825	0.13	0.3728	0.42	0.226	0.96	0.2339	0.77	0.2638	0.38	0.5314	0.12	0.4822	0.55	0.3019	0.98	0.3252	0.21	0.92	0.87	0.75	0.78	0.66	0.97	0.29	0.99	0.8135	0.01	0.04
45		370.54	0.4637	223.63	0.0843	94.68	0.4018	578.37	0.2815	784.11	0.2422	539.48	0.3571	0.03	0.0612	0.3	0.2012	0.18	0.3123	0.18	0.4351	0.13	0.474	0.4	0.3188	0.98	0.2204	0.79	0.2313	0.38	0.5153	0.17	0.4433	0.41	0.424	0.99	0.2671	0.21	0.81	0.88	0.95	0.74	0.37	0.97	0.29	0.99	0.8383	0.01	0.05
46		440.9	0.7408	1089.21	0.5512	63.92	0.4906	612.38	0.3252	687.53	0.4726	2151.74	0.6215	0.66	0.2311	0.77	0.3377	0.06	0.3958	0.05	0.3518	0.14	0.1824	0.26	0.2884	0.92	0.2571	0.79	0.3956	0.16	0.2865	0.11	0.3401	0.53	0.3252	0.98	0.3848	0.2	0.71	0.9	0.52	0.28	0.31	0.89	0.29	0.97	0.5838	0	0
47		261.28	0.2865	829.21	0.0815	120.7	0.3355	111.82	0.59	1002.74	0.4411	2755.51	0.3286	0	0.0255	0.22	0.1195	0.11	0.3306	0.08	0.3737	0.06	0.3729	0.18	0.2212	0.79	0.2008	0.77	0.1953	0.19	0.4365	0.09	0.2616	0.36	0.2899	0.9	0.1543	0.19	0.95	0.95	1	0.97	0.58	0.97	0.28	1	0.5004	0	0.02
48		360.73	0.4802	519.2	0.3527	75.35	0.4205	499.78	0.3323	638.22	0.3205	557.27	0.3532	0.02	0.0636	0.31	0.2181	0.13	0.3682	0.17	0.4581	0.15	0.4773	0.45	0.2778	0.96	0.2531	0.75	0.1852	0.43	0.5235	0.23	0.4041	0.44	0.3771	0.99	0.2536	0.2	0.79	0.91	0.79	0.74	0.65	0.97	0.28	0.99	0.8885	0.01	0.05
49		360.38	0.4711	226.16	0.0994	79.98	0.415	534.64	0.2811	775.04	0.2677	629.6	0.3588	0.02	0.0677	0.27	0.2057	0.21	0.3258	0.19	0.4275	0.15	0.4536	0.46	0.2572	0.95	0.2318	0.82	0.22	0.44	0.4799	0.26	0.3433	0.49	0.345	0.97	0.2096	0.18	0.8	0.9	0.97	0.73	0.37	0.98	0.28	0.99	0.8323	0.01	0.04
50		159.23	0.4807	457.22	0.1627	491.38	0.3467	1181.74	0.2995	1092.51	0.5528	999.6	0.3162	113.78	0.0757	198.95	0.0751	0	0.4628	0.01	0.4112	0.02	0.4162	0	0.5658	0	0.6233	0	0.399	0.01	0.4499	0.01	0.6888	0.01	0.4041	0	0.7131	0.47	0.94	0.9	0.98	0.82	0.77	0.98	0.63	0.95	0.4876	0.01	0.04
51		159.23	0.4807	457.22	0.1627	491.38	0.3467	1181.74	0.2995	1092.51	0.5528	999.6	0.3162	113.78	0.0757	198.95	0.0751	0	0.4628	0.01	0.4112	0.02	0.4162	0	0.5658	0	0.6233	0	0.399	0.01	0.4499	0.01	0.6888	0.01	0.4041	0	0.7131	0.47	0.94	0.9	0.98	0.82	0.77	0.98	0.63	0.95	0.4876	0.01	0.04
52		162.28	0.4578	287.43	0.1257	528.75	0.344	1244.73	0.3266	1297.95	0.5388	1093.48	0.2858	132.64	0.0762	179.55	0.0772	0	0.4246	0.02	0.4079	0.02	0.4104	0	0.5343	0	0.6053	0.01	0.3841	0.01	0.4535	0.01	0.6654	0.01	0.3942	0	0.7228	0.44	0.93	0.91	0.98	0.8	0.99	0.97	0.62	0.96	0.4683	0.01	0.04
53		162.28	0.4578	287.43	0.1257	528.75	0.344	1244.73	0.3266	1297.95	0.5388	1093.48	0.2858	132.64	0.0762	179.55	0.0772	0	0.4246	0.02	0.4079	0.02	0.4104	0	0.5343	0	0.6053	0.01	0.3841	0.01	0.4535	0.01	0.6654	0.01	0.3942	0	0.7228	0.44	0.93	0.91	0.98	0.8	0.99	0.97	0.62	0.96	0.4683	0.01	0.04
54		957	0.3991	834.74	0.1793	286.28	0.2667	491.5	0.4327	657.83	0.3009	689.13	0.3488	16.29	0.1455	20.28	0.0271	0.01	0.3688	0.08	0.2914	0.04	0.3154	0.04	0.5347	0	0.5963	0.09	0.5087	0.07	0.4271	0.02	0.6007	0.11	0.491	0.01	0.6653	0.14	0.97	0.97	0.99	0.85	0.79	0.99	0.26	0.96	0.4587	0.01	0.04
55		594.24	0.3671	397.02	0.0136	208.86	0.1294	759.5	0.3761	459.35	0.0934	774.13	0.3012	46.28	0.0515	13.44	0.1201	0.02	0.3685	0.11	0.3579	0.06	0.3248	0.04	0.6427	0	0.5665	0.14	0.3275	0.07	0.472	0.03	0.5957	0.06	0.423	0.01	0.6988	0.14	0.91	0.94	0.97	0.86	0.64	0.99	0.25	0.98	0.4221	0.01	0.05
56		314.02	0.4187	813.36	0.1555	84.88	0.2837	789.48	0.2642	986	0.3314	1217.5	0.345	0	0.0517	0.01	0.1024	0.39	0.2771	0.22	0.24	0.7	0.3219	0.8	0.1625	0.3	0.3334	0.91	0.1683	0.7	0.1953	0.58	0.1871	0.89	0.1014	0.76	0.1371	0.11	0.68	0.96	0.86	0.91	0.53	0.99	0.56	0.99	0.4624	0.01	0.03
57		124.31	0.2219	298.17	0.0242	44.44	0.2182	520.73	0.2198	743.9	0.3321	407.46	0.3534	0	0.1041	0.02	0.0671	0.42	0.3427	0.06	0.3165	0.44	0.2299	0.77	0.0674	0.03	0.3391	0.91	0.1709	0.44	0.1662	0.57	0.0981	0.83	0.1878	0.31	0.2766	0.11	0.75	0.98	0.93	0.94	0.79	0.99	0.56	0.97	0.3321	0.01	0.06
58		124.31	0.2219	298.17	0.0242	44.44	0.2182	520.73	0.2198	743.9	0.3321	407.46	0.3534	0	0.1041	0.02	0.0671	0.42	0.3427	0.06	0.3165	0.44	0.2299	0.77	0.0674	0.03	0.3391	0.91	0.1709	0.44	0.1662	0.57	0.0981	0.83	0.1878	0.31	0.2766	0.11	0.75	0.98	0.93	0.94	0.79	0.99	0.56	0.97	0.3321	0.01	0.06
59		314.02	0.4187	813.36	0.1555	84.88	0.2837	789.48	0.2642	986	0.3314	1217.5	0.345	0	0.0517	0.01	0.1024	0.39	0.2771	0.22	0.24	0.7	0.3219	0.8	0.1625	0.3	0.3334	0.91	0.1683	0.7	0.1953	0.58	0.1871	0.89	0.1014	0.76	0.1371	0.11	0.68	0.96	0.86	0.91	0.53	0.99	0.56	0.99	0.4624	0.01	0.03
60		314.02	0.4187	813.36	0.1555	84.88	0.2837	789.48	0.2642	986	0.3314	1217.5	0.345	0	0.0517	0.01	0.1024	0.39	0.2771	0.22	0.24	0.7	0.3219	0.8	0.1625	0.3	0.3334	0.91	0.1683	0.7	0.1953	0.58	0.1871	0.89	0.1014	0.76	0.1371	0.11	0.68	0.96	0.86	0.91	0.53	0.99	0.56	0.99	0.4624	0.01	0.03
61		127.7	0.2227	309.1	0.0262	46.36	0.2133	536.37	0.2246	750.78	0.3333	419.62	0.3552	0	0.1058	0.03	0.0667	0.39	0.3534	0.05	0.3136	0.43	0.2281	0.71	0.1416	0.03	0.336	0.91	0.1653	0.36	0.152	0.63	0.109	0.81	0.1846	0.3	0.2665	0.11	0.85	0.98	0.89	0.91	0.79	0.99	0.56	0.97	0.3335	0.01	0.06
62		127.7	0.2227	309.1	0.0262	46.36	0.2133	536.37	0.2246	750.78	0.3333	419.62	0.3552	0	0.1058	0.03	0.0667	0.39	0.3534	0.05	0.3136	0.43	0.2281	0.71	0.1416	0.03	0.336	0.91	0.1653	0.36	0.152	0.63	0.109	0.81	0.1846	0.3	0.2665	0.11	0.85	0.98	0.89	0.91	0.79	0.99	0.56	0.97	0.3335	0.01	0.06
63		308.79	0.4218	795.37	0.1611	82.54	0.2736	736.29	0.2644	914.79	0.3291	1341.73	0.3449	0	0.0629	0.02	0.0989	0.61	0.2004	0.19	0.2594	0.69	0.3316	0.83	0.1811	0.37	0.2884	0.93	0.1742	0.61	0.2156	0.62	0.2342	0.91	0.121	0.79	0.1332	0.1	0.8	1	0.98	0.96	0.87	0.99	0.55	1	0.5167	0.01	0.03
64		124.43	0.2241	302.67	0.0288	44.79	0.212	506.49	0.2198	701.48	0.3286	476.06	0.3751	0	0.1046	0.03	0.0708	0.55	0.3293	0.04	0.2922	0.41	0.2307	0.75	0.1535	0.03	0.3169	0.93	0.1722	0.34	0.2766	0.54	0.1203	0.81	0.1881	0.33	0.2603	0.1	0.9	0.99	0.96	0.94	0.95	0.98	0.55	0.98	0.337	0.01	0.05
65		124.43	0.2241	302.67	0.0288	44.79	0.212	506.49	0.2198	701.48	0.3286	476.06	0.3751	0	0.1046	0.03	0.0708	0.55	0.3293	0.04	0.2922	0.41	0.2307	0.75	0.1535	0.03	0.3169	0.93	0.1722	0.34	0.2766	0.54	0.1203	0.81	0.1881	0.33	0.2603	0.1	0.9	0.99	0.96	0.94	0.95	0.98	0.55	0.98	0.337	0.01	0.05
66		308.79	0.4218	795.37	0.1611	82.54	0.2736	736.29	0.2644	914.79	0.3291	1341.73	0.3449	0	0.0629	0.02	0.0989	0.61	0.2004	0.19	0.2594	0.69	0.3316	0.83	0.1811	0.37	0.2884	0.93	0.1742	0.61	0.2156	0.62	0.2342	0.91	0.121	0.79	0.1332	0.1	0.8	1	0.98	0.96	0.87	0.99	0.55	1	0.5167	0.01	0.03
67		308.79	0.4218	795.37	0.1611	82.54	0.2736	736.29	0.2644	914.79	0.3291	1341.73	0.3449	0	0.0629	0.02	0.0989	0.61	0.2004	0.19	0.2594	0.69	0.3316	0.83	0.1811	0.37	0.2884	0.93	0.1742	0.61	0.2156	0.62	0.2342	0.91	0.121	0.79	0.1332	0.1	0.8	1	0.98	0.96	0.87	0.99	0.55	1	0.5167	0.01	0.03
68		308.79	0.4218	795.37	0.1611	82.54	0.2736	736.29	0.2644	914.79	0.3291	1341.73	0.3449	0	0.0629	0.02	0.0989	0.61	0.2004	0.19	0.2594	0.69	0.3316	0.83	0.1811	0.37	0.2884	0.93	0.1742	0.61	0.2156	0.62	0.2342	0.91	0.121	0.79	0.1332	0.1	0.8	1	0.98	0.96	0.87	0.99	0.55	1	0.5167	0.01	0.03
69		121.32	0.2218	292.57	0.0267	43.09	0.2168	498.08	0.2149	698.03	0.3273	461.25	0.3735	0	0.103	0.03	0.0708	0.58	0.3193	0.05	0.2897	0.43	0.2329	0.78	0.1465	0.03	0.3195	0.93	0.1759	0.37	0.2622	0.56	0.1149	0.83	0.1864	0.33	0.2686	0.1	0.91	0.99	0.95	0.95	0.95	0.98	0.55	0.98	0.3493	0.01	0.06
70		121.32	0.2218	292.57	0.0267	43.09	0.2168	498.08	0.2149	698.03	0.3273	461.25	0.3735	0	0.103	0.03	0.0708	0.58	0.3193	0.05	0.2897	0.43	0.2329	0.78	0.1465	0.03	0.3195	0.93	0.1759	0.37	0.2622	0.56	0.1149	0.83	0.1864	0.33	0.2686	0.1	0.91	0.99	0.95	0.95	0.95	0.98	0.55	0.98	0.3493	0.01	0.06
71		308.79	0.4218	795.37	0.1611	82.54	0.2736	736.29	0.2644	914.79	0.3291	1341.73	0.3449	0	0.0629	0.02	0.0989	0.61	0.2004	0.19	0.2594	0.69	0.3316	0.83	0.1811	0.37	0.2884	0.93	0.1742	0.61	0.2156	0.62	0.2342	0.91	0.121	0.79	0.1332	0.1	0.8	1	0.98	0.96	0.87	0.99	0.55	1	0.5167	0.01	0.03
72		308.79	0.4218	795.37	0.1611	82.54	0.2736	736.29	0.2644	914.79	0.3291	1341.73	0.3449	0	0.0629	0.02	0.0989	0.61	0.2004	0.19	0.2594	0.69	0.3316	0.83	0.1811	0.37	0.2884	0.93	0.1742	0.61	0.2156	0.62	0.2342	0.91	0.121	0.79	0.1332	0.1	0.8	1	0.98	0.96	0.87	0.99	0.55	1	0.5167	0.01	0.03
73		280.03	0.3267	208.72	0.1105	8.61	0.2363	101.77	0.1444	154.37	0.1806	55.88	0	0.01	0.2614	0	0.0388	0.28	0.3256	0.01	0.2853	0.05	0.3284	0.18	0.2141	0	0.5196	0.82	0.1448	0.13	0.218	0.11	0.3018	0.33	0.1841	0.01	0.5133	0.08	0.78	0.96	0.99	0.94	0.3	1	0.22	0.39	0.1888	0.03	0.12
74		280.03	0.3267	208.72	0.1105	8.61	0.2363	101.77	0.1444	154.37	0.1806	55.88	0	0.01	0.2614	0	0.0388	0.28	0.3256	0.01	0.2853	0.05	0.3284	0.18	0.2141	0	0.5196	0.82	0.1448	0.13	0.218	0.11	0.3018	0.33	0.1841	0.01	0.5133	0.08	0.78	0.96	0.99	0.94	0.3	1	0.22	0.39	0.1888	0.03	0.12
75		275.07	0.3264	202.11	0.1123	8.11	0.2523	95.57	0.1449	149.24	0.184	65.96	0	0.01	0.2617	0	0.0389	0.4	0.118	0.02	0.3101	0.05	0.3197	0.22	0.1975	0	0.5089	0.85	0.0678	0.14	0.203	0.1	0.3087	0.41	0.1532	0.01	0.4975	0.08	0.84	1	0.99	0.94	0.91	1	0.21	0.47	0.1694	0.03	0.12
76		275.07	0.3264	202.11	0.1123	8.11	0.2523	95.57	0.1449	149.24	0.184	65.96	0	0.01	0.2617	0	0.0389	0.4	0.118	0.02	0.3101	0.05	0.3197	0.22	0.1975	0	0.5089	0.85	0.0678	0.14	0.203	0.1	0.3087	0.41	0.1532	0.01	0.4975	0.08	0.84	1	0.99	0.94	0.91	1	0.21	0.47	0.1694	0.03	0.12
77		251.15	0.2974	166.16	0.1375	9.09	0.2932	110.9	0.1369	131.48	0.1833	75.31	0	0	0.2672	0	0.0413	0.42	0.1616	0.01	0.2689	0.05	0.303	0.17	0.1324	0	0.4745	0.82	0.2321	0.08	0.2595	0.09	0.3097	0.29	0.2142	0	0.5295	0.08	0.95	0.98	0.98	0.97	0.91	1	0.21	0.44	0.1961	0.03	0.12
78		251.15	0.2974	166.16	0.1375	9.09	0.2932	110.9	0.1369	131.48	0.1833	75.31	0	0	0.2672	0	0.0413	0.42	0.1616	0.01	0.2689	0.05	0.303	0.17	0.1324	0	0.4745	0.82	0.2321	0.08	0.2595	0.09	0.3097	0.29	0.2142	0	0.5295	0.08	0.95	0.98	0.98	0.97	0.91	1	0.21	0.44	0.1961	0.03	0.12
79		251.15	0.2974	166.16	0.1375	9.09	0.2932	110.9	0.1369	131.48	0.1833	75.31	0	0	0.2672	0	0.0413	0.42	0.1616	0.01	0.2689	0.05	0.303	0.17	0.1324	0	0.4745	0.82	0.2321	0.08	0.2595	0.09	0.3097	0.29	0.2142	0	0.5295	0.08	0.95	0.98	0.98	0.97	0.91	1	0.21	0.44	0.1961	0.03	0.12
80		438.87	0.5251	1271.17	0.4621	321.88	0.2848	925.82	0.4946	512.89	0.2931	424.28	0.2235	1.23	0.0529	0.21	0.2567	0.02	0.418	0.02	0.2202	0.07	0.4857	0.14	0.2164	0.93	0.2914	0.3	0.1302	0.19	0.1375	0.09	0.3463	0.38	0.1268	0.95	0.3141	0.72	0.62	0.42	0.64	0.26	0.44	0.97	0.95	0.97	0.4567	0.02	0.08
81		521.92	0.483	1490.42	0.4069	288.65	0.2997	538.46	0.4828	843.11	0.2295	628.12	0.3483	0.55	0.0589	0.22	0.2565	0.01	0.3864	0.01	0.3073	0.06	0.4313	0.09	0.2939	0.84	0.2615	0.24	0.1647	0.14	0.2434	0.13	0.1727	0.49	0.1368	0.93	0.3275	0.71	0.67	0.45	0.71	0.43	0.41	0.98	0.99	0.96	0.3857	0.01	0.05
82		246.6	0.2734	823.74	0.3614	85.83	0.4255	429.6	0.3327	371.91	0.3004	561.21	0.3159	0.3	0.0396	0.1	0.2622	0.04	0.4761	0.03	0.3948	0.05	0.5348	0.17	0.2944	0.95	0.3333	0.24	0.2232	0.11	0.3619	0.09	0.3777	0.36	0.244	0.96	0.3772	0.75	0.54	0.7	0.57	0.25	0.32	0.97	0.78	0.97	0.4731	0.01	0.05
83		221.66	0.1888	1881.77	0.1216	382.84	0.3632	196.95	0.5205	992.85	0.2901	354.88	0.2917	0.47	0.0935	0.16	0.2542	0.03	0.4504	0.03	0.4027	0.07	0.4904	0.16	0.2724	0.95	0.2766	0.39	0.1176	0.14	0.2878	0.1	0.3211	0.4	0.1188	0.97	0.3478	0.71	0.51	0.7	0.73	0.25	0.32	0.97	0.72	0.96	0.5286	0.01	0.08
84		244.04	0.3272	961.18	0.3798	102.21	0.4281	429.29	0.2786	427.87	0.2856	837.07	0.3723	0.45	0.043	0.13	0.2629	0.04	0.4233	0.02	0.3164	0.05	0.5071	0.18	0.2493	0.93	0.2763	0.38	0.1277	0.13	0.2866	0.1	0.3973	0.34	0.1871	0.96	0.4035	0.74	0.62	0.67	0.5	0.4	0.42	0.97	0.97	0.97	0.4585	0.01	0.03
85		244.04	0.3272	961.18	0.3798	102.21	0.4281	429.29	0.2786	427.87	0.2856	837.07	0.3723	0.45	0.043	0.13	0.2629	0.03	0.4006	0.02	0.2963	0.05	0.4615	0.15	0.2438	0.92	0.3102	0.44	0.1142	0.12	0.2753	0.09	0.3294	0.43	0.1805	0.96	0.4336	0.74	0.6	0.68	0.54	0.4	0.56	0.97	0.97	0.97	0.4585	0.01	0.03
86		269.71	0.1562	1961.04	0.1044	451.29	0.3714	235.71	0.4893	1178.91	0.2765	441.72	0.3036	0.58	0.0786	0.23	0.2587	0.03	0.3988	0.02	0.2916	0.06	0.4832	0.17	0.2543	0.94	0.302	0.42	0.1301	0.13	0.2925	0.11	0.2957	0.59	0.1868	0.96	0.3359	0.7	0.62	0.49	0.6	0.4	0.42	0.9	0.95	0.96	0.4905	0.01	0.07
87		506.75	0.3254	1620.2	0.4758	620.39	0.3824	447.17	0.1706	1160.4	0.2505	408.01	0.1526	0.66	0.0536	0.56	0.124	0.02	0.3083	0.03	0.1132	0.06	0.4583	0.13	0.273	0.88	0.1938	0.26	0.1429	0.08	0.1868	0.1	0.299	0.26	0.1271	0.94	0.2674	0.68	0.81	0.69	0.82	0.34	0.6	0.97	0.69	1	0.5596	0.02	0.09
88		532.06	0.4497	1093.96	0.2624	725.51	0.2991	868.59	0.261	690.87	0.2865	385.35	0.1819	1	0.0779	0.29	0.2111	0.02	0.3328	0.01	0.2671	0.06	0.465	0.11	0.263	0.89	0.246	0.35	0.1854	0.14	0.0923	0.11	0.2927	0.27	0.1193	0.95	0.2796	0.69	0.81	0.69	0.82	0.34	0.6	0.97	0.95	1	0.3598	0.02	0.09
89		244.04	0.3272	961.18	0.3798	102.21	0.4281	429.29	0.2786	427.87	0.2856	837.07	0.3723	0.45	0.043	0.13	0.2629	0.03	0.4006	0.02	0.2963	0.05	0.4615	0.15	0.2438	0.92	0.3102	0.44	0.1142	0.12	0.2753	0.09	0.3294	0.43	0.1805	0.96	0.4336	0.74	0.6	0.68	0.54	0.4	0.56	0.97	0.97	0.97	0.4585	0.01	0.03
90		269.71	0.1562	1961.04	0.1044	451.29	0.3714	235.71	0.4893	1178.91	0.2765	441.72	0.3036	0.58	0.0786	0.23	0.2587	0.03	0.3988	0.02	0.2916	0.06	0.4832	0.17	0.2543	0.94	0.302	0.42	0.1301	0.13	0.2925	0.11	0.2957	0.59	0.1868	0.96	0.3359	0.7	0.61	0.49	0.57	0.4	0.41	0.9	0.95	0.96	0.4905	0.01	0.07
91		269.71	0.1562	1961.04	0.1044	451.29	0.3714	235.71	0.4893	1178.91	0.2765	441.72	0.3036	0.58	0.0786	0.23	0.2587	0.03	0.3278	0.02	0.1845	0.06	0.4716	0.15	0.2778	0.92	0.2874	0.46	0.1904	0.16	0.175	0.07	0.3159	0.54	0.2179	0.96	0.3614	0.7	0.6	0.5	0.64	0.4	0.56	0.9	0.95	0.96	0.4905	0.01	0.07
92		296.04	0.3899	921.6	0.3979	184.49	0.2689	474.8	0.1806	774.84	0.3008	352.43	0.2752	0.03	0.0781	0.05	0.1638	0.07	0.4208	0.08	0.3431	0.06	0.237	0.19	0.2953	0.97	0.3235	0.28	0.2601	0.32	0.3394	0.11	0.2583	0.53	0.2143	0.95	0.3881	0.29	0.66	0.75	0.65	0.79	0.37	0.99	0.32	0.97	0.7629	0.01	0.08
93		338.64	0.4071	848.79	0.1979	228.25	0.2982	417.23	0.1828	872.17	0.2652	421.29	0.2754	0.07	0.0713	0.08	0.2151	0.06	0.395	0.04	0.3514	0.04	0.4604	0.16	0.2427	0.95	0.3316	0.47	0.3065	0.3	0.3283	0.08	0.184	0.5	0.1999	0.94	0.4138	0.76	0.61	0.72	0.57	0.7	0.78	0.99	0.79	0.97	0.7425	0.01	0.07
94		338.64	0.4071	848.79	0.1979	228.25	0.2982	417.23	0.1828	872.17	0.2652	421.29	0.2754	0.07	0.0713	0.08	0.2151	0.07	0.3796	0.04	0.3347	0.04	0.4565	0.18	0.2381	0.96	0.3257	0.47	0.2053	0.32	0.3187	0.11	0.1324	0.54	0.2158	0.95	0.3875	0.76	0.72	0.71	0.51	0.75	0.79	0.99	0.79	0.97	0.7425	0.01	0.07
95		281.21	0.2703	615.21	0.3446	86.84	0.2336	37.88	0.3002	1226.71	0.2172	388.26	0.198	0.01	0.1028	0.04	0.1586	0.04	0.3971	0.04	0.3752	0.07	0.2313	0.14	0.2166	0.96	0.2904	0.38	0.2691	0.23	0.2377	0.06	0.3819	0.39	0.1496	0.96	0.3827	0.76	0.55	0.73	0.87	0.78	0.81	0.99	0.8	0.98	0.637	0.02	0.08
96		401.57	0.3633	750.83	0.4373	341.01	0.2535	339.79	0.2491	808.01	0.3113	348.25	0.2574	0.07	0.0879	0.29	0.0799	0.06	0.3657	0.05	0.2939	0.06	0.2082	0.16	0.1764	0.9	0.2901	0.35	0.3153	0.11	0.3303	0.12	0.1477	0.28	0.161	0.92	0.3925	0.28	0.93	0.64	0.99	0.92	0.72	0.99	0.31	1	0.4643	0.02	0.08
97		407.75	0.4564	2258.84	0.3689	182.02	0.3232	443.66	0.3169	1533.73	0.2903	759.59	0.1988	0.3	0.0537	0.76	0.2927	0.01	0.3628	0.01	0.273	0.04	0.4147	0.07	0.169	0.91	0.2513	0.25	0.2046	0.17	0.1178	0.11	0.1233	0.34	0.1073	0.95	0.2186	0.69	0.54	0.37	0.59	0.33	0.47	0.98	0.95	0.98	0.3366	0.01	0.06
98		259.78	0.3485	761.21	0.433	160.42	0.3041	353.54	0.1875	815.12	0.311	303.83	0.2858	0.02	0.0887	0.11	0.1704	0.09	0.3917	0.06	0.2779	0.1	0.1409	0.19	0.2639	0.95	0.3299	0.3	0.1796	0.14	0.3291	0.29	0.2476	0.48	0.1802	0.97	0.3914	0.27	0.46	0.68	0.65	0.72	0.4	0.99	0.31	0.97	0.6519	0.02	0.08
99		489.69	0.3074	712.73	0.3686	365.18	0.2084	554.42	0.1865	1282.31	0.2701	229.13	0.223	0.03	0.0833	0.1	0.1272	0.08	0.3961	0.05	0.288	0.09	0.1346	0.19	0.1917	0.95	0.3268	0.33	0.1905	0.13	0.3106	0.19	0.3477	0.35	0.1575	0.95	0.3606	0.27	0.92	0.7	0.97	0.91	0.71	0.99	0.31	1	0.4201	0.02	0.1
100		304.15	0.4199	900.58	0.3973	177.2	0.2806	425.26	0.1455	713.97	0.3034	378.68	0.2784	0.05	0.0812	0.06	0.156	0.13	0.4107	0.19	0.4125	0.04	0.4561	0.25	0.3088	0.97	0.3118	0.48	0.2326	0.34	0.3573	0.08	0.1835	0.52	0.1944	0.96	0.4161	0.27	0.8	0.78	0.76	0.87	0.61	0.99	0.31	0.98	0.7637	0.01	0.08
101		304.15	0.4199	900.58	0.3973	177.2	0.2806	425.26	0.1455	713.97	0.3034	378.68	0.2784	0.05	0.0812	0.06	0.156	0.13	0.4107	0.19	0.4125	0.04	0.4561	0.25	0.3088	0.97	0.3118	0.48	0.2326	0.34	0.3573	0.08	0.1835	0.52	0.1944	0.96	0.4161	0.27	0.79	0.78	0.78	0.87	0.62	0.99	0.31	0.98	0.7637	0.01	0.08
102		318.06	0.2879	845.25	0.3771	157.54	0.2541	435.46	0.1334	1192.78	0.2495	412.27	0.2089	0.03	0.1185	0.05	0.1617	0.12	0.4157	0.19	0.4083	0.04	0.488	0.24	0.3499	0.97	0.3659	0.5	0.2157	0.34	0.3524	0.13	0.242	0.5	0.1941	0.96	0.4218	0.27	0.79	0.79	0.82	0.87	0.86	0.99	0.31	0.97	0.7269	0.02	0.08
103		343.13	0.4054	861.74	0.18	247.5	0.3004	435.49	0.2162	1041.49	0.2504	547.98	0.2134	0.09	0.0715	0.08	0.2082	0.09	0.3784	0.05	0.3511	0.04	0.4088	0.18	0.2728	0.96	0.2827	0.59	0.2559	0.29	0.3325	0.1	0.1507	0.45	0.1741	0.96	0.4121	0.74	0.74	0.74	0.69	0.86	0.61	0.99	0.79	0.98	0.7183	0.01	0.07
104		259.73	0.2666	194.65	0.0833	103.56	0.3792	189.68	0.1127	425.79	0.2961	644.84	0.2331	0.31	0.0318	0.66	0.2463	0	0.558	0	0.4275	0.03	0.3237	0.02	0.434	0.3	0.2927	0.04	0.4494	0.03	0.4733	0.03	0.3627	0.09	0.2372	0.79	0.2774	0.93	0.47	0.53	0.86	0.67	0.36	0.94	0.95	0.94	0.3908	0.01	0.06
105		359.14	0.2024	1029.89	0.3471	183.45	0.2648	359.01	0.195	1498.09	0.2112	634.19	0.1831	0.02	0.1176	0.06	0.1938	0.06	0.3764	0.05	0.3575	0.03	0.4848	0.15	0.2746	0.96	0.3363	0.43	0.2362	0.25	0.2921	0.1	0.1455	0.45	0.125	0.95	0.4062	0.74	0.67	0.75	0.8	0.87	0.88	0.99	0.79	0.98	0.7036	0.02	0.07
106		235.43	0.1322	962.89	0.3535	162.65	0.2358	344.74	0.2328	674.14	0.2496	529.38	0.1984	0.04	0.0948	0.07	0.1669	0.1	0.383	0.04	0.3586	0.03	0.498	0.19	0.2645	0.96	0.3635	0.65	0.2877	0.32	0.3543	0.09	0.1874	0.58	0.1887	0.96	0.4347	0.74	0.82	0.75	0.74	0.87	0.88	0.99	0.79	0.98	0.6978	0.02	0.07
107		276.38	0.2709	603.77	0.3419	82.29	0.236	37.14	0.297	1164.02	0.2173	455.1	0.2344	0.01	0.1067	0.05	0.154	0.08	0.3718	0.05	0.373	0.06	0.2607	0.19	0.2566	0.97	0.2967	0.47	0.2517	0.26	0.2587	0.05	0.3704	0.51	0.1429	0.96	0.4158	0.74	0.67	0.75	0.8	0.87	0.88	0.99	0.79	0.98	0.6725	0.01	0.07
108		391.47	0.365	727.44	0.4354	304.09	0.2634	316.55	0.2674	760.84	0.3179	370.81	0.2592	0.1	0.0907	0.29	0.0783	0.11	0.3352	0.06	0.3016	0.05	0.2182	0.19	0.2686	0.92	0.2846	0.44	0.3149	0.17	0.3576	0.1	0.2158	0.39	0.1345	0.94	0.4114	0.26	0.92	0.67	0.98	0.9	0.94	0.99	0.3	1	0.438	0.01	0.08
109		374.84	0.408	945.87	0.19	258.05	0.2874	552.49	0.1986	813.61	0.2672	546.78	0.2904	0.04	0.0716	0.08	0.195	0.09	0.3856	0.04	0.3438	0.03	0.4008	0.21	0.234	0.95	0.3172	0.56	0.2799	0.25	0.3223	0.07	0.1269	0.49	0.2307	0.96	0.4265	0.74	0.82	0.71	0.21	0.88	0.89	0.99	0.79	0.98	0.6996	0.01	0.06
110		230.56	0.2606	642.09	0.3624	74.34	0.4397	390.17	0.3315	387.23	0.3325	432.76	0.3168	0.19	0.0369	0.23	0.2751	0.05	0.3779	0.04	0.1673	0.05	0.5226	0.17	0.1868	0.93	0.2462	0.32	0.1923	0.12	0.0923	0.16	0.1335	0.32	0.1243	0.97	0.3555	0.74	0.39	0.71	0.6	0.34	0.38	0.96	0.78	0.96	0.3545	0.01	0.06
111		368.43	0.6008	765	0.3222	105	0.6108	378.13	0.2334	941.11	0.3754	438.67	0.4755	0.19	0.1015	0.26	0.2486	0.07	0.4991	0.04	0.4156	0.1	0.3351	0.17	0.3281	0.96	0.3086	0.27	0.2333	0.12	0.3351	0.07	0.4176	0.34	0.2689	0.97	0.4812	0.26	0.49	0.83	0.59	0.38	0.28	0.98	0.31	0.94	0.5009	0.01	0.05
112		208.99	0.198	1390.44	0.1424	349.91	0.3991	173.31	0.5246	1114.65	0.2899	311.4	0.3038	0.3	0.0721	0.29	0.2622	0.04	0.2683	0.04	0.1392	0.11	0.305	0.17	0.2335	0.94	0.2442	0.41	0.2257	0.11	0.0959	0.14	0.2515	0.39	0.0868	0.97	0.3186	0.69	0.39	0.71	0.37	0.34	0.38	0.96	0.71	0.95	0.3904	0.01	0.08
113		220.8	0.3093	789.21	0.3603	83.07	0.4303	482.56	0.2837	345.08	0.2991	614.41	0.3215	0.4	0.0298	0.12	0.242	0.07	0.4416	0.03	0.3754	0.05	0.5196	0.22	0.2828	0.96	0.3238	0.68	0.2273	0.13	0.3471	0.08	0.3836	0.51	0.2636	0.97	0.4069	0.73	0.56	0.8	0.48	0.31	0.32	0.96	0.78	0.98	0.4498	0.01	0.05
114		188.11	0.2057	2133.92	0.1223	447.75	0.3297	219.56	0.459	1249.79	0.2836	375.74	0.2384	0.76	0.0816	0.4	0.2369	0.03	0.4394	0.02	0.3962	0.14	0.4152	0.11	0.2745	0.96	0.2606	0.58	0.1893	0.13	0.2106	0.1	0.3668	0.33	0.1321	0.97	0.4463	0.67	0.54	0.77	0.78	0.32	0.27	0.88	0.7	0.94	0.4183	0.02	0.08
115		415.23	0.3568	839.8	0.2914	56.69	0.3758	27.74	0.2958	1555.62	0.2751	605.84	0.2411	0.06	0.0801	0.23	0.2545	0.03	0.4392	0.03	0.4032	0.12	0.4315	0.13	0.2223	0.95	0.2296	0.4	0.1371	0.13	0.2297	0.1	0.3816	0.3	0.1784	0.97	0.4685	0.74	0.54	0.77	0.67	0.37	0.27	0.99	0.79	0.95	0.3593	0.01	0.06
116		414.17	0.5592	1213.55	0.3361	133.37	0.5279	441.81	0.2281	1183.34	0.3363	565	0.4737	0.17	0.1049	0.29	0.251	0.06	0.4357	0.02	0.2858	0.09	0.3153	0.19	0.2701	0.96	0.3882	0.66	0.2382	0.14	0.2638	0.08	0.3687	0.37	0.3114	0.97	0.4734	0.74	0.58	0.8	0.47	0.36	0.3	0.99	0.79	0.95	0.4622	0.01	0.04
117		414.17	0.5592	1213.55	0.3361	133.37	0.5279	441.81	0.2281	1183.34	0.3363	565	0.4737	0.17	0.1049	0.29	0.251	0.05	0.4581	0.02	0.3495	0.1	0.3744	0.16	0.271	0.95	0.3767	0.68	0.3277	0.18	0.1881	0.07	0.3716	0.25	0.269	0.96	0.5034	0.74	0.56	0.8	0.52	0.36	0.32	0.99	0.79	0.95	0.4622	0.01	0.04
118		214.35	0.1843	673.35	0.4021	70.15	0.4139	444.97	0.3344	564.2	0.2716	657.83	0.3238	0.13	0.0506	0.07	0.2483	0.06	0.4495	0.03	0.4042	0.05	0.5535	0.2	0.324	0.96	0.3066	0.74	0.285	0.14	0.2885	0.1	0.4161	0.4	0.2857	0.97	0.4216	0.73	0.56	0.8	0.8	0.37	0.28	0.96	0.78	0.97	0.4697	0.01	0.05
119		396.91	0.3169	524.46	0.302	164.98	0.3767	367.62	0.1558	499.58	0.2709	413.75	0.2507	0.35	0.0509	0.23	0.2103	0.04	0.3703	0.03	0.1174	0.04	0.4896	0.15	0.225	0.92	0.2395	0.44	0.1265	0.21	0.158	0.1	0.2989	0.26	0.1678	0.96	0.3298	0.74	0.87	0.78	0.74	0.31	0.59	0.98	0.79	1	0.3611	0.01	0.08
120		307.6	0.3859	567.33	0.3129	82.24	0.3529	401.97	0.3124	345.41	0.2851	859.99	0.3738	0.31	0.0209	0.11	0.2377	0.04	0.4554	0.03	0.4075	0.04	0.4714	0.16	0.2829	0.96	0.2496	0.6	0.1459	0.14	0.2514	0.09	0.3592	0.36	0.2162	0.97	0.4111	0.73	0.54	0.77	0.85	0.37	0.27	0.96	0.78	0.97	0.4333	0.01	0.03
121		463.85	0.456	1118.4	0.6767	176.65	0.4547	274.57	0.3565	955.71	0.3216	566.12	0.3517	0.32	0.0373	0.73	0.1202	0.05	0.2969	0.03	0.2581	0.11	0.4137	0.12	0.213	0.9	0.3245	0.46	0.2481	0.08	0.1904	0.12	0.2023	0.2	0.2328	0.95	0.4373	0.25	0.87	0.78	0.77	0.31	0.59	0.98	0.3	1	0.5682	0.01	0.05
122		220.8	0.3093	789.21	0.3603	83.07	0.4303	482.56	0.2837	345.08	0.2991	614.41	0.3215	0.4	0.0298	0.12	0.242	0.07	0.4416	0.03	0.3754	0.05	0.5196	0.22	0.2828	0.96	0.3238	0.68	0.2273	0.13	0.3471	0.08	0.3836	0.51	0.2636	0.97	0.4069	0.73	0.58	0.8	0.43	0.3	0.3	0.96	0.78	0.98	0.4498	0.01	0.05
123		216.87	0.1918	1863.86	0.1224	367.6	0.3722	212.94	0.4569	921.34	0.2857	378.54	0.2952	0.69	0.0939	0.2	0.2445	0.06	0.4177	0.04	0.3822	0.06	0.4841	0.2	0.2774	0.97	0.2842	0.64	0.165	0.14	0.3263	0.09	0.3287	0.5	0.0963	0.97	0.3728	0.68	0.58	0.8	0.6	0.3	0.3	0.96	0.71	0.97	0.505	0.01	0.07
124		220.8	0.3093	789.21	0.3603	83.07	0.4303	482.56	0.2837	345.08	0.2991	614.41	0.3215	0.4	0.0298	0.12	0.242	0.07	0.4416	0.03	0.3754	0.05	0.5196	0.22	0.2828	0.96	0.3238	0.68	0.2273	0.13	0.3471	0.08	0.3836	0.51	0.2636	0.97	0.4069	0.73	0.56	0.8	0.48	0.31	0.32	0.96	0.78	0.98	0.4498	0.01	0.05
125		216.87	0.1918	1863.86	0.1224	367.6	0.3722	212.94	0.4569	921.34	0.2857	378.54	0.2952	0.69	0.0939	0.2	0.2445	0.06	0.4177	0.04	0.3822	0.06	0.4841	0.2	0.2774	0.97	0.2842	0.64	0.165	0.14	0.3263	0.09	0.3287	0.5	0.0963	0.97	0.3728	0.68	0.56	0.8	0.65	0.37	0.32	0.96	0.71	0.97	0.505	0.01	0.07
126		277.6	0.1559	2246.49	0.0885	541.59	0.3256	226.32	0.4938	1442.14	0.2685	513.19	0.2708	0.76	0.0762	0.53	0.2378	0.03	0.3954	0.01	0.2741	0.13	0.4008	0.11	0.2417	0.95	0.3358	0.72	0.3267	0.15	0.1388	0.12	0.3317	0.41	0.1136	0.96	0.4691	0.67	0.65	0.69	0.73	0.34	0.49	0.89	0.95	0.95	0.3879	0.01	0.06
127		165.94	0.2266	2113.52	0.1349	206.78	0.0775	132.8	0.427	939.77	0.222	579.73	0.3352	0.73	0.065	0.26	0.2174	0.05	0.3404	0.02	0.2517	0.06	0.4715	0.17	0.2445	0.94	0.2623	0.7	0.3024	0.16	0.1873	0.1	0.2939	0.64	0.2236	0.96	0.399	0.67	0.63	0.74	0.6	0.36	0.49	0.89	0.95	0.96	0.409	0.01	0.05
128		369.55	0.3719	845.04	0.389	96.3	0.3634	457.39	0.3099	388.1	0.2693	1124	0.3824	0.41	0.0315	0.13	0.2541	0.05	0.4063	0.02	0.2923	0.04	0.4716	0.15	0.2526	0.95	0.2663	0.76	0.3124	0.12	0.2708	0.12	0.3332	0.46	0.1775	0.97	0.3969	0.72	0.62	0.74	0.85	0.37	0.48	0.89	0.97	0.97	0.434	0.01	0.03
129		237.84	0.3149	1063.01	0.3995	98.9	0.4159	536.04	0.2815	454.54	0.2688	1017.4	0.3592	0.98	0.0418	0.46	0.2426	0.01	0.3106	0.02	0.1778	0.04	0.4423	0.08	0.2606	0.76	0.2102	0.27	0.1695	0.1	0.1922	0.05	0.2727	0.2	0.1718	0.86	0.3471	0.72	0.7	0.66	0.62	0.27	0.46	0.9	0.97	0.97	0.4268	0.01	0.03
130		165.94	0.2266	2113.52	0.1349	206.78	0.0775	132.8	0.427	939.77	0.222	579.73	0.3352	0.73	0.065	0.26	0.2174	0.05	0.3404	0.02	0.2517	0.06	0.4715	0.17	0.2445	0.94	0.2623	0.7	0.3024	0.16	0.1873	0.1	0.2939	0.64	0.2236	0.96	0.399	0.67	0.63	0.74	0.64	0.29	0.41	0.89	0.95	0.96	0.409	0.01	0.05
131		369.55	0.3719	845.04	0.389	96.3	0.3634	457.39	0.3099	388.1	0.2693	1124	0.3824	0.41	0.0315	0.13	0.2541	0.04	0.3955	0.02	0.3242	0.04	0.4543	0.13	0.2554	0.93	0.2542	0.67	0.2667	0.14	0.1933	0.1	0.3374	0.43	0.107	0.96	0.4281	0.72	0.6	0.75	0.63	0.37	0.44	0.97	0.97	0.97	0.434	0.01	0.03
132		395.86	0.3827	607.02	0.1689	211.96	0.2811	267.28	0.2089	349.34	0.1649	145.29	0.2364	0.15	0.1932	0.09	0.0893	0.61	0.2748	0.23	0.2623	0.17	0.1841	0.73	0.28	0.99	0.3198	0.68	0.3381	0.75	0.5051	0.15	0.2015	0.72	0.3278	0.99	0.3589	0.27	0.8	0.69	0.78	0.89	0.9	0.99	0.31	0.95	0.518	0.02	0.13
133		264.9	0.336	783.62	0.4313	205.21	0.3227	387.56	0.1189	1004.78	0.2639	382.97	0.2523	0.04	0.1049	0.28	0.1549	0.12	0.3714	0.05	0.3128	0.14	0.2762	0.16	0.1983	0.96	0.3836	0.62	0.3295	0.11	0.3148	0.33	0.2459	0.43	0.1793	0.97	0.4679	0.25	0.81	0.78	0.82	0.93	0.98	0.98	0.31	0.96	0.5998	0.01	0.08
134		238.88	0.2556	539.42	0.32	78.84	0.4014	423.35	0.3179	404.38	0.2945	448.14	0.2801	0.26	0.0423	0.19	0.1901	0.03	0.3538	0.01	0.3315	0.03	0.5026	0.06	0.2437	0.88	0.2823	0.48	0.1429	0.06	0.1096	0.07	0.3943	0.14	0.2196	0.95	0.3339	0.73	0.58	0.57	0.37	0.62	0.36	0.97	0.78	0.95	0.3514	0.01	0.07
135		297.34	0.3843	910	0.3945	179.16	0.2873	451.2	0.0997	691.25	0.2851	372.42	0.1966	0.08	0.1047	0.21	0.1491	0.18	0.372	0.06	0.3738	0.06	0.2419	0.21	0.3043	0.98	0.4594	0.73	0.3736	0.3	0.4036	0.12	0.1173	0.56	0.2673	0.97	0.49	0.25	0.82	0.82	0.77	0.85	0.77	0.99	0.3	0.97	0.7206	0.02	0.09
136		298.57	0.2771	856.1	0.3733	170.58	0.2514	385.21	0.1712	1410.29	0.2345	484.51	0.1746	0.03	0.1243	0.04	0.1578	0.2	0.3817	0.21	0.384	0.04	0.4826	0.24	0.3512	0.98	0.2807	0.7	0.2266	0.33	0.3662	0.12	0.2457	0.52	0.1684	0.97	0.4187	0.25	0.81	0.83	0.82	0.86	0.67	0.99	0.3	0.97	0.7199	0.02	0.08
137		299.69	0.4049	910.81	0.3906	192.27	0.2884	331.96	0.1933	827.66	0.2854	446.47	0.2632	0.05	0.0874	0.05	0.1522	0.22	0.3613	0.19	0.3724	0.06	0.2101	0.26	0.3045	0.99	0.291	0.67	0.1827	0.33	0.3633	0.09	0.1444	0.54	0.2161	0.97	0.4125	0.25	0.68	0.82	0.72	0.85	0.55	0.99	0.3	0.98	0.7014	0.01	0.07
138		301.19	0.3695	1026.7	0.4175	195.63	0.2686	526.26	0.1851	642.06	0.3035	360.87	0.2607	0.03	0.0755	0.05	0.1401	0.18	0.3651	0.18	0.3921	0.03	0.4445	0.3	0.282	0.97	0.2748	0.68	0.2327	0.27	0.3579	0.07	0.1337	0.48	0.1868	0.97	0.4295	0.25	0.82	0.8	0.23	0.87	0.68	0.99	0.3	0.98	0.6921	0.01	0.08
139		256.17	0.2691	185.3	0.0999	95.72	0.3657	180.45	0.1133	397.52	0.2949	686.64	0.228	0.33	0.0331	0.63	0.2365	0.01	0.5274	0	0.3907	0.02	0.5225	0.02	0.4554	0.28	0.4193	0.06	0.4604	0.03	0.4251	0.03	0.3532	0.12	0.2463	0.66	0.2505	0.92	0.58	0.6	0.81	0.41	0.4	0.93	0.94	0.95	0.4061	0.01	0.06
140		499.15	0.3481	1112.7	0.2652	110.69	0.3629	193.88	0.2982	1967.54	0.2572	1277.7	0.3306	0.07	0.0543	0.56	0.2564	0.01	0.4843	0	0.3523	0.03	0.4488	0.02	0.431	0.43	0.3856	0.06	0.4364	0.03	0.3837	0.03	0.3802	0.11	0.2715	0.78	0.3526	0.64	0.58	0.6	0.81	0.41	0.4	0.92	0.67	0.93	0.3278	0.01	0.03
141		352.97	0.6039	619.66	0.3276	107.44	0.5958	330.69	0.2379	991.32	0.3872	369.89	0.4469	0.11	0.0635	0.46	0.2566	0.08	0.3936	0.04	0.2985	0.15	0.5225	0.15	0.249	0.96	0.3561	0.56	0.1904	0.13	0.0545	0.26	0.3946	0.26	0.1963	0.97	0.4341	0.25	0.38	0.83	0.64	0.32	0.31	0.98	0.3	0.92	0.3649	0.01	0.06
142		358.5	0.5984	738.58	0.3343	99.15	0.6068	320.15	0.2773	911.4	0.3762	472.45	0.4834	0.3	0.1031	0.33	0.2408	0.12	0.441	0.05	0.43	0.12	0.4392	0.22	0.3335	0.97	0.2869	0.72	0.2936	0.13	0.322	0.12	0.2014	0.47	0.3259	0.97	0.5199	0.24	0.58	0.8	0.78	0.36	0.29	0.98	0.3	0.95	0.4558	0.01	0.04
143		373.63	0.5857	717.96	0.3082	125.47	0.5385	382.15	0.2025	1144.24	0.3489	538.16	0.4204	0.21	0.0997	0.37	0.2195	0.08	0.4509	0.04	0.3976	0.14	0.5433	0.13	0.324	0.97	0.2684	0.7	0.341	0.13	0.2551	0.11	0.3036	0.39	0.3526	0.97	0.5107	0.24	0.62	0.84	0.86	0.76	0.68	0.98	0.3	0.93	0.4001	0.01	0.04
144		358.5	0.5984	738.58	0.3343	99.15	0.6068	320.15	0.2773	911.4	0.3762	472.45	0.4834	0.3	0.1031	0.33	0.2408	0.12	0.441	0.05	0.43	0.12	0.4392	0.22	0.3335	0.97	0.2869	0.72	0.2936	0.13	0.322	0.12	0.2014	0.47	0.3259	0.97	0.5199	0.24	0.66	0.8	0.74	0.36	0.28	0.98	0.3	0.95	0.4558	0.01	0.04
145		357.68	0.5509	944.16	0.2474	114.18	0.5307	454.16	0.2857	1053.85	0.3506	924.2	0.4858	0.41	0.1046	0.83	0.2209	0.04	0.4019	0.05	0.3624	0.06	0.2667	0.09	0.2874	0.91	0.3213	0.32	0.2018	0.13	0.2184	0.04	0.366	0.16	0.3468	0.91	0.4303	0.24	0.34	0.83	0.86	0.37	0.32	0.98	0.3	0.94	0.4745	0	0.02
146		214.21	0.1914	1535.82	0.1393	407.39	0.3623	163.92	0.5227	1350.51	0.287	439.26	0.2635	0.45	0.0629	0.58	0.2386	0.04	0.3129	0.03	0.1975	0.21	0.5045	0.11	0.2138	0.95	0.2843	0.6	0.3001	0.09	0.0956	0.2	0.1749	0.32	0.1094	0.97	0.3977	0.66	0.4	0.84	0.75	0.31	0.32	0.96	0.69	0.92	0.3169	0.01	0.07
147		346.77	0.5573	885.66	0.2	126.15	0.5455	450.59	0.3129	1208.26	0.3605	978.52	0.5193	0.25	0.073	0.29	0.2365	0.05	0.3526	0.08	0.3326	0.05	0.2764	0.12	0.2889	0.96	0.3139	0.34	0.2699	0.22	0.1686	0.05	0.2625	0.19	0.2757	0.94	0.3376	0.24	0.34	0.83	0.86	0.37	0.32	0.98	0.3	0.97	0.3869	0	0.02
148		407.17	0.3564	609.01	0.265	49.61	0.3798	28.89	0.3999	1725.21	0.2788	498.08	0.242	0.04	0.0494	0.32	0.2643	0.05	0.2506	0.03	0.2093	0.16	0.5002	0.12	0.1816	0.94	0.2815	0.59	0.2502	0.09	0.0854	0.19	0.1568	0.28	0.132	0.97	0.4843	0.72	0.4	0.84	0.73	0.31	0.32	0.98	0.78	0.94	0.29	0.01	0.07
149		424.2	0.5526	964.71	0.2469	148	0.5072	394.7	0.2258	1341.1	0.3126	1040.38	0.4488	0.21	0.101	0.45	0.2259	0.09	0.407	0.02	0.3162	0.15	0.5244	0.14	0.2683	0.97	0.3793	0.78	0.3581	0.14	0.2051	0.12	0.2354	0.42	0.3259	0.97	0.5216	0.71	0.87	0.83	0.77	0.4	0.47	0.98	0.78	0.93	0.3833	0	0.02
150		424.2	0.5526	964.71	0.2469	148	0.5072	394.7	0.2258	1341.1	0.3126	1040.38	0.4488	0.21	0.101	0.45	0.2259	0.09	0.407	0.02	0.3162	0.15	0.5244	0.14	0.2683	0.97	0.3793	0.78	0.3581	0.14	0.2051	0.12	0.2354	0.42	0.3259	0.97	0.5216	0.71	0.87	0.83	0.71	0.4	0.46	0.98	0.78	0.93	0.3833	0	0.02
151		223.23	0.1875	2101.96	0.1184	436.29	0.325	225.55	0.5175	1163.61	0.2817	421.04	0.225	0.93	0.0847	0.48	0.2308	0.06	0.4119	0.02	0.4039	0.16	0.4785	0.12	0.2783	0.97	0.2602	0.71	0.3033	0.16	0.1854	0.1	0.3781	0.59	0.2356	0.97	0.4802	0.65	0.71	0.78	0.82	0.4	0.26	0.86	0.69	0.95	0.4109	0.02	0.08
152		424.2	0.5526	964.71	0.2469	148	0.5072	394.7	0.2258	1341.1	0.3126	1040.38	0.4488	0.21	0.101	0.45	0.2259	0.07	0.4207	0.02	0.3553	0.15	0.542	0.12	0.2804	0.97	0.4396	0.75	0.4101	0.1	0.2555	0.12	0.2637	0.25	0.219	0.97	0.5497	0.71	0.86	0.84	0.8	0.79	0.28	0.98	0.78	0.93	0.3833	0	0.02
153		229.16	0.3212	942.22	0.3786	81.79	0.4208	518.98	0.3091	363.34	0.2867	722.96	0.3005	1.12	0.0422	0.46	0.2325	0.03	0.3463	0.04	0.3103	0.04	0.4234	0.11	0.2364	0.88	0.2316	0.31	0.1962	0.13	0.2141	0.04	0.2808	0.23	0.1955	0.91	0.3784	0.7	0.71	0.77	0.55	0.35	0.46	0.88	0.77	0.98	0.4239	0.01	0.05
154		219.77	0.1881	678.64	0.3918	81.42	0.4037	404.6	0.3211	678.92	0.258	780.09	0.3331	0.15	0.0478	0.08	0.2489	0.1	0.4298	0.04	0.399	0.05	0.5497	0.2	0.3403	0.97	0.2697	0.8	0.2789	0.14	0.2745	0.11	0.4117	0.46	0.303	0.98	0.4099	0.7	0.71	0.78	0.74	0.4	0.35	0.96	0.77	0.97	0.4452	0.01	0.04
155		175.38	0.26	2295.43	0.1637	228.72	0.1097	123.21	0.4231	1134.39	0.2332	638.69	0.3057	1.01	0.0926	0.54	0.2397	0.06	0.2643	0.01	0.2931	0.09	0.3046	0.11	0.2542	0.95	0.3801	0.72	0.3085	0.13	0.1873	0.11	0.337	0.53	0.1735	0.97	0.4758	0.64	0.77	0.75	0.9	0.32	0.45	0.87	0.95	0.94	0.3398	0.01	0.05
156		175.38	0.26	2295.43	0.1637	228.72	0.1097	123.21	0.4231	1134.39	0.2332	638.69	0.3057	1.01	0.0926	0.54	0.2397	0.06	0.2643	0.01	0.2931	0.09	0.3046	0.11	0.2542	0.95	0.3801	0.72	0.3085	0.13	0.1873	0.11	0.337	0.53	0.1735	0.97	0.4758	0.64	0.77	0.75	0.9	0.32	0.45	0.87	0.95	0.94	0.3398	0.01	0.05
157		260.47	0.3402	780.37	0.4272	168.21	0.3199	320.66	0.1951	787.4	0.3129	315.71	0.2619	0.02	0.121	0.1	0.1661	0.2	0.3683	0.05	0.2539	0.05	0.2468	0.27	0.1552	0.97	0.329	0.68	0.2746	0.09	0.2726	0.17	0.1451	0.43	0.1406	0.98	0.4116	0.23	0.44	0.79	0.24	0.73	0.45	0.98	0.3	0.98	0.5926	0.02	0.09
158		309.84	0.2778	884.01	0.3731	158.44	0.2538	373.67	0.1741	1408.44	0.2352	523.59	0.1764	0.02	0.1248	0.03	0.158	0.19	0.3981	0.21	0.3835	0.05	0.4725	0.23	0.3482	0.99	0.2745	0.7	0.216	0.35	0.3821	0.13	0.2123	0.51	0.1664	0.98	0.4139	0.23	0.83	0.83	0.85	0.87	0.51	0.98	0.3	0.97	0.7198	0.02	0.08
159		300.15	0.2552	851.52	0.3652	174.48	0.2482	362.68	0.1821	1418.07	0.2251	528.05	0.1766	0.03	0.1289	0.03	0.1507	0.34	0.2659	0.2	0.3479	0.06	0.2308	0.25	0.3028	0.99	0.2549	0.77	0.2228	0.32	0.2744	0.11	0.1472	0.55	0.1584	0.98	0.4108	0.22	0.84	0.82	0.72	0.84	0.49	0.98	0.3	0.98	0.6692	0.02	0.08
160		287.11	0.3563	917.36	0.3855	198.31	0.2907	423.71	0.0934	835.72	0.2616	495.91	0.1655	0.07	0.1118	0.28	0.1376	0.3	0.2397	0.05	0.3959	0.07	0.4118	0.18	0.3077	0.98	0.4721	0.79	0.4438	0.25	0.3691	0.17	0.1469	0.55	0.3173	0.97	0.5083	0.22	0.84	0.82	0.72	0.84	0.49	0.98	0.3	0.96	0.6477	0.02	0.08
161		349.47	0.5451	834.73	0.2945	109.37	0.5326	400.53	0.315	985.97	0.3504	934.22	0.4615	0.46	0.1053	0.81	0.2203	0.07	0.3737	0.05	0.342	0.06	0.2992	0.11	0.2896	0.93	0.3112	0.42	0.1961	0.13	0.233	0.04	0.3829	0.17	0.3896	0.93	0.4584	0.22	0.81	0.86	0.78	0.33	0.35	0.97	0.29	0.95	0.4121	0	0.02
162		365.91	0.5812	770.8	0.288	118.61	0.5349	358.4	0.2043	1073.38	0.3495	597.25	0.4276	0.33	0.102	0.42	0.213	0.15	0.3983	0.1	0.2221	0.15	0.5627	0.18	0.3284	0.98	0.2699	0.81	0.4198	0.13	0.282	0.13	0.2978	0.46	0.3565	0.98	0.5491	0.22	0.68	0.86	0.81	0.43	0.23	0.95	0.29	0.94	0.3696	0.01	0.04
163		365.91	0.5812	770.8	0.288	118.61	0.5349	358.4	0.2043	1073.38	0.3495	597.25	0.4276	0.33	0.102	0.42	0.213	0.15	0.3983	0.1	0.2221	0.15	0.5627	0.18	0.3284	0.98	0.2699	0.81	0.4198	0.13	0.282	0.13	0.2978	0.46	0.3565	0.98	0.5491	0.22	0.68	0.86	0.77	0.43	0.22	0.95	0.29	0.94	0.3696	0.01	0.04
164		396.69	0.4374	699.81	0.167	97.16	0.5551	414.49	0.184	1869.39	0.2777	617.8	0.4031	0.11	0.0395	0.17	0.2513	0.16	0.4262	0.09	0.2467	0.13	0.2466	0.21	0.39	0.98	0.2805	0.81	0.3986	0.15	0.2847	0.14	0.3617	0.43	0.2231	0.98	0.5331	0.22	0.54	0.86	0.81	0.43	0.23	0.95	0.29	0.94	0.4466	0.01	0.04
165		365.91	0.5812	770.8	0.288	118.61	0.5349	358.4	0.2043	1073.38	0.3495	597.25	0.4276	0.33	0.102	0.42	0.213	0.15	0.3983	0.1	0.2221	0.15	0.5627	0.18	0.3284	0.98	0.2699	0.81	0.4198	0.13	0.282	0.13	0.2978	0.46	0.3565	0.98	0.5491	0.22	0.8	0.87	0.84	0.82	0.23	0.95	0.29	0.94	0.3696	0.01	0.04
166		372.26	0.5505	804.55	0.2555	104.88	0.5022	368.64	0.1816	925.48	0.3277	808.73	0.4134	0.31	0.1444	0.8	0.1895	0.23	0.2633	0.1	0.3699	0.13	0.5827	0.32	0.4675	0.97	0.5104	0.79	0.473	0.11	0.2966	0.15	0.4065	0.45	0.4697	0.97	0.5473	0.22	0.82	0.86	0.8	0.43	0.24	0.95	0.29	0.93	0.303	0.01	0.03
167		343.47	0.3377	1096.25	0.2775	105.76	0.4087	266.05	0.1759	979.6	0.2981	1184.07	0.2927	0.23	0.0965	0.46	0.2077	0.11	0.4086	0.02	0.3833	0.13	0.5472	0.12	0.3153	0.97	0.4565	0.83	0.4524	0.12	0.2346	0.14	0.2378	0.45	0.3694	0.97	0.5589	0.21	0.72	0.84	0.72	0.42	0.41	0.92	0.29	0.94	0.3333	0.01	0.04
168		556.48	0.531	898.26	0.4101	116.43	0.535	438.29	0.1931	1234.58	0.3635	804.19	0.3069	0.05	0.0646	0.12	0.1813	0.04	0.3538	0.01	0.1955	0.02	0.4532	0.02	0.3112	0.83	0.2808	0.45	0.1443	0.04	0.2161	0.05	0.3912	0.11	0.2159	0.94	0.2563	0.21	0.42	0.7	0.4	0.33	0.34	0.97	0.29	0.9	0.4328	0.01	0.04
169		278.99	0.3408	686.01	0.3924	155.76	0.2713	280.56	0.1949	864.99	0.2988	484.18	0.2745	0.02	0.127	0.08	0.159	0.27	0.3487	0.05	0.3175	0.07	0.239	0.2	0.2224	0.98	0.2408	0.75	0.2601	0.1	0.2797	0.29	0.1847	0.42	0.1432	0.98	0.4149	0.21	0.32	0.78	0.44	0.6	0.39	0.98	0.29	0.97	0.5826	0.01	0.07
170		300.05	0.059	1521.54	0.1469	1836.54	0.3831	4593.44	0.1017	280.15	0.0253	196.37	0.253	3193.51	0.1398	22.14	0.0821	0	0.4193	0	0.1391	0.02	0.3468	0	0.5379	0	0.5506	0.03	0.3969	0.01	0.3846	0.01	0.5413	0.02	0.4577	0.06	0.6711	0.63	0.97	0.76	0.29	0.8	0.64	0.98	0.2	0.9	0.2334	0.02	0.11
171		361.84	0.5538	623.9	0.2602	99.6	0.5385	328.82	0.1921	1012.91	0.338	498.81	0.3853	0.22	0.1117	1.4	0.1801	0.33	0.3781	0.1	0.392	0.16	0.5919	0.29	0.4934	0.96	0.4545	0.84	0.5165	0.06	0.2868	0.27	0.4483	0.41	0.4309	0.98	0.551	0.21	0.58	0.91	0.68	0.3	0.28	0.94	0.29	0.94	0.2521	0.01	0.05
172		584.6	0.2015	957.47	0.1971	742.61	0.0716	593.12	0.1851	1280.99	0.2094	299.33	0.167	110.13	0.1382	17.78	0.0591	0.01	0.196	0.03	0.2252	0.02	0.1631	0.01	0.4427	0	0.3976	0.03	0.3181	0.04	0.3139	0.01	0.5925	0.04	0.3731	0.02	0.5827	0.18	0.99	0.98	0.98	0.82	0.94	0.99	0.27	0.98	0.3379	0.02	0.1
173		429.68	0.3101	791.43	0.1627	313.08	0.1338	334.1	0.3235	989.67	0.2813	254.16	0.2234	30.78	0.1255	11.1	0.0971	0	0.3089	0.04	0.1215	0.01	0.2123	0.01	0.4404	0.01	0.4043	0.02	0.3556	0.01	0.3476	0.01	0.6268	0.03	0.4171	0.04	0.5408	0.69	0.6	0.94	0.72	0.68	0.61	0.99	0.28	0.84	0.3085	0.02	0.1
174		429.68	0.3101	791.43	0.1627	313.08	0.1338	334.1	0.3235	989.67	0.2813	254.16	0.2234	30.78	0.1255	11.1	0.0971	0	0.3089	0.04	0.1215	0.01	0.2123	0.01	0.4404	0.01	0.4043	0.02	0.3556	0.01	0.3476	0.01	0.6268	0.03	0.4171	0.04	0.5408	0.69	0.6	0.94	0.72	0.68	0.61	0.99	0.28	0.84	0.3085	0.02	0.1
175		482.57	0.2789	868.46	0.1787	407.95	0.0951	361.24	0.3128	1126.66	0.261	282.72	0.2653	33.45	0.1055	11.9	0.1046	0.01	0.2844	0.02	0.0987	0.01	0.1658	0.01	0.4057	0	0.3616	0.02	0.3463	0.01	0.3451	0.01	0.5937	0.03	0.3751	0.03	0.5069	0.68	0.98	0.92	0.8	0.63	0.74	0.99	0.27	0.85	0.3124	0.02	0.09
176		482.57	0.2789	868.46	0.1787	407.95	0.0951	361.24	0.3128	1126.66	0.261	282.72	0.2653	33.45	0.1055	11.9	0.1046	0	0.2569	0.02	0.099	0.01	0.1554	0.01	0.4156	0	0.3893	0.02	0.3451	0.01	0.3513	0.01	0.6089	0.03	0.3845	0.03	0.5257	0.68	0.97	0.92	0.81	0.64	0.6	0.99	0.27	0.85	0.3124	0.02	0.09
177		335.63	0.3143	839.71	0.1847	394.76	0.1027	414.99	0.3041	664.92	0.2547	340.03	0.2123	204.5	0.1249	7.77	0.1393	0.01	0.2743	0.05	0.2942	0.02	0.1539	0.02	0.4465	0.01	0.4055	0.03	0.3304	0.05	0.3255	0.01	0.5937	0.04	0.3672	0.05	0.5127	0.18	0.98	0.94	0.94	0.91	0.76	0.99	0.28	0.93	0.4971	0.02	0.09
178		482.57	0.2789	868.46	0.1787	407.95	0.0951	361.24	0.3128	1126.66	0.261	282.72	0.2653	33.45	0.1055	11.9	0.1046	0	0.2569	0.02	0.099	0.01	0.1554	0.01	0.4156	0	0.3893	0.02	0.3451	0.01	0.3513	0.01	0.6089	0.03	0.3845	0.03	0.5257	0.68	0.97	0.92	0.81	0.64	0.6	0.99	0.27	0.85	0.3124	0.02	0.09
179		482.57	0.2789	868.46	0.1787	407.95	0.0951	361.24	0.3128	1126.66	0.261	282.72	0.2653	33.45	0.1055	11.9	0.1046	0	0.2569	0.02	0.099	0.01	0.1554	0.01	0.4156	0	0.3893	0.02	0.3451	0.01	0.3513	0.01	0.6089	0.03	0.3845	0.03	0.5257	0.68	0.97	0.92	0.81	0.64	0.6	0.99	0.27	0.85	0.3124	0.02	0.09
180		540.88	0.2488	649.2	0.2585	622.52	0.0763	548.88	0.1866	1147.86	0.2249	258.5	0.1498	52.95	0.1314	14.64	0.0548	0.01	0.268	0.06	0.2091	0.02	0.2382	0.01	0.4697	0.01	0.4459	0.02	0.3447	0.04	0.3132	0.01	0.6313	0.04	0.4153	0.04	0.5829	0.18	0.99	0.95	0.98	0.82	0.7	0.99	0.28	0.98	0.3562	0.02	0.1
181		315	0.2859	712.95	0.2092	326.02	0.0799	304.49	0.3035	818.11	0.2053	418.15	0.2378	10.4	0.0952	3.32	0.1412	0.01	0.3	0.06	0.3007	0.02	0.263	0.01	0.4084	0.01	0.3965	0.03	0.3032	0.05	0.3085	0	0.5675	0.04	0.3408	0.03	0.5081	0.18	0.98	0.94	0.95	0.91	0.74	0.99	0.28	0.94	0.4372	0.01	0.08
182		320.1	0.332	923.84	0.1853	366.14	0.0983	467.17	0.2874	666.31	0.2595	379.19	0.2437	124.17	0.095	5.03	0.1478	0.01	0.289	0.05	0.2727	0.02	0.1656	0.02	0.4058	0.01	0.3712	0.02	0.331	0.04	0.3286	0	0.6195	0.05	0.3326	0.03	0.5165	0.18	0.98	0.93	0.93	0.82	0.76	0.99	0.28	0.94	0.4908	0.02	0.08
183		335.63	0.3143	839.71	0.1847	394.76	0.1027	414.99	0.3041	664.92	0.2547	340.03	0.2123	204.5	0.1249	7.77	0.1393	0.01	0.2743	0.05	0.2942	0.02	0.1539	0.02	0.4465	0.01	0.4055	0.03	0.3304	0.05	0.3255	0.01	0.5937	0.04	0.3672	0.05	0.5127	0.18	0.98	0.94	0.94	0.91	0.76	0.99	0.28	0.93	0.4971	0.02	0.09
184		320.1	0.332	923.84	0.1853	366.14	0.0983	467.17	0.2874	666.31	0.2595	379.19	0.2437	124.17	0.095	5.03	0.1478	0.01	0.289	0.05	0.2727	0.02	0.1656	0.02	0.4058	0.01	0.3712	0.02	0.331	0.04	0.3286	0	0.6195	0.05	0.3326	0.03	0.5165	0.18	0.98	0.93	0.93	0.82	0.76	0.99	0.28	0.94	0.4908	0.02	0.08
185		332.34	0.2979	752.88	0.245	208.64	0.2986	339.17	0.2378	289.37	0.2435	484.7	0.2032	2228.84	0.1228	17.91	0.1036	0	0.3125	0.02	0.339	0.01	0.3418	0.01	0.5384	0.01	0.5335	0.03	0.3139	0.03	0.5016	0.01	0.6505	0.03	0.4678	0.02	0.6497	0.17	0.98	0.91	0.89	0.36	0.56	0.98	0.26	0.87	0.2771	0.02	0.08
186		772.75	0.0869	980.36	0.1976	531.38	0.5078	2850.08	0.081	586.22	0.0417	316.38	0.3112	1071.92	0.1635	25.58	0.0819	0.01	0.3872	0.01	0.2035	0.01	0.4151	0.01	0.5282	0	0.5588	0.04	0.3836	0.01	0.431	0.01	0.6667	0.03	0.5409	0.03	0.6831	0.67	0.97	0.92	0.66	0.76	0.65	0.99	0.27	0.86	0.1401	0.01	0.08
187		332.34	0.2979	752.88	0.245	208.64	0.2986	339.17	0.2378	289.37	0.2435	484.7	0.2032	2228.84	0.1228	17.91	0.1036	0	0.3125	0.02	0.339	0.01	0.3418	0.01	0.5384	0.01	0.5335	0.03	0.3139	0.03	0.5016	0.01	0.6505	0.03	0.4678	0.02	0.6497	0.17	0.98	0.91	0.89	0.36	0.56	0.98	0.26	0.87	0.2771	0.02	0.08
188		519.08	0.2962	990.96	0.1579	441.44	0.0911	350.49	0.3053	1336.27	0.249	348.04	0.2698	32.65	0.1043	11.7	0.1072	0.01	0.2851	0.03	0.0967	0.02	0.1002	0.01	0.4059	0	0.3776	0.03	0.3491	0.01	0.3507	0.01	0.6117	0.03	0.3674	0.01	0.5744	0.66	0.86	0.92	0.84	0.68	0.88	0.99	0.27	0.86	0.3073	0.01	0.08
189		527.57	0.2143	742.55	0.1694	289.61	0.1321	195.32	0.2602	904.17	0.2446	405.81	0.25	41.09	0.106	13.44	0.1	0.01	0.2814	0.02	0.1121	0.02	0.2185	0.01	0.4066	0	0.3663	0.03	0.3489	0.01	0.3302	0.01	0.59	0.03	0.3745	0.01	0.5617	0.66	0.83	0.93	0.91	0.67	0.88	0.99	0.27	0.86	0.3294	0.01	0.08
190		531.79	0.2519	633.18	0.2488	589.99	0.0719	509.08	0.187	1091.65	0.2265	274.49	0.1534	59.66	0.1294	14.55	0.0563	0.02	0.2908	0.07	0.2192	0.02	0.1783	0.02	0.4334	0	0.4288	0.04	0.3308	0.04	0.3299	0.01	0.6351	0.04	0.4052	0.01	0.6034	0.16	1	0.99	0.98	0.8	0.95	0.99	0.27	0.99	0.3562	0.02	0.1
191		453.18	0.3053	750.84	0.1624	314.93	0.1326	315.96	0.3228	935.09	0.2826	272.81	0.2275	43.87	0.1243	12.14	0.0993	0.01	0.3054	0.04	0.1243	0.01	0.1161	0.01	0.4139	0	0.371	0.02	0.3475	0.02	0.317	0	0.6302	0.04	0.3983	0.02	0.5565	0.66	0.69	0.94	0.6	0.68	0.87	0.99	0.27	0.86	0.3168	0.02	0.1
192		453.18	0.3053	750.84	0.1624	314.93	0.1326	315.96	0.3228	935.09	0.2826	272.81	0.2275	43.87	0.1243	12.14	0.0993	0.01	0.3054	0.04	0.1243	0.01	0.1161	0.01	0.4139	0	0.371	0.02	0.3475	0.02	0.317	0	0.6302	0.04	0.3983	0.02	0.5565	0.66	0.69	0.94	0.6	0.68	0.87	0.99	0.27	0.86	0.3168	0.02	0.1
193		698.39	0.0889	818.02	0.2209	459.04	0.5045	2435.25	0.0882	478	0.0429	259.98	0.3209	1031.21	0.1623	23.07	0.081	0.02	0.3769	0.01	0.2396	0.01	0.4099	0.01	0.5422	0	0.5664	0.07	0.4089	0.01	0.4361	0.01	0.6894	0.03	0.5418	0.02	0.6836	0.65	0.94	0.94	0.64	0.74	0.49	0.99	0.27	0.88	0.1574	0.02	0.09
194		443.12	0.3164	749.96	0.1599	341.43	0.1248	290.75	0.3164	1083.51	0.2711	320.72	0.2297	46.34	0.124	11.99	0.1016	0.02	0.2882	0.05	0.1033	0.01	0.0936	0.01	0.3968	0	0.4158	0.04	0.3395	0.02	0.2998	0.01	0.6276	0.03	0.351	0.01	0.5772	0.64	0.7	0.94	0.77	0.79	0.77	0.99	0.26	0.87	0.3001	0.02	0.09
195		443.12	0.3164	749.96	0.1599	341.43	0.1248	290.75	0.3164	1083.51	0.2711	320.72	0.2297	46.34	0.124	11.99	0.1016	0.02	0.2882	0.05	0.1033	0.01	0.0936	0.01	0.3968	0	0.4158	0.04	0.3395	0.02	0.2998	0.01	0.6276	0.03	0.351	0.01	0.5772	0.64	0.7	0.94	0.77	0.79	0.77	0.99	0.26	0.87	0.3001	0.02	0.09
196		576.2	0.324	1079.25	0.1831	38.91	0.3281	108.55	0.2915	532.09	0.205	368.65	0.2454	0.05	0.199	0.01	0.1999	0.09	0.3059	0	0.2981	0.13	0.3419	0.29	0.2806	0.34	0.362	0.62	0.07	0.09	0.1314	0.19	0.1416	0.57	0.0918	0.64	0.2855	0.16	0.87	0.85	1	0.87	0.85	0.97	0.27	0.64	0.2539	0.02	0.08
197		530.96	0.1469	2126.14	0.3689	1422.13	0.2777	1805.58	0.0994	1671.39	0.1315	315.41	0.1902	7603.21	0.0765	80.39	0.1713	0.01	0.4185	0.04	0.2902	0	0.423	0	0.6109	0	0.665	0	0.4593	0.01	0.4608	0	0.783	0	0.5722	0	0.7548	0.11	0.83	0.87	0.99	0.57	0.99	0.98	0.23	0.89	0.3978	0.02	0.09
198		855.51	0.4443	1644.64	0.1632	2366.18	0.3388	623.62	0.4609	1604.16	0.2673	292.51	0.2327	14860.5	0.075	966.98	0.0503	0	0.4536	0.02	0.1939	0	0.477	0	0.6719	0	0.6676	0	0.5398	0	0.5862	0	0.8038	0	0.6238	0	0.772	0.52	0.74	0.96	0.99	0.79	0.97	0.92	0.23	0.81	0.2328	0.02	0.09
199		666.64	0.4819	1346.61	0.2739	1604.37	0.2246	548.73	0.3481	1039.45	0.2242	393.5	0.2984	1202.3	0.0637	58.56	0.0815	0	0.3909	0.07	0.2234	0	0.4403	0	0.6304	0	0.662	0	0.4898	0.01	0.5564	0	0.7842	0	0.5739	0	0.7567	0.1	0.84	0.97	0.86	0.56	0.99	0.98	0.23	0.9	0.3701	0.01	0.07
200		477.91	0.2402	486.06	0.0808	589.92	0.3027	204.27	0.1436	610.67	0.178	230.05	0.1511	1192.75	0.0805	14.18	0.0996	0	0.4041	0.02	0.2718	0	0.3958	0	0.6551	0	0.6167	0	0.4727	0.01	0.5236	0	0.7407	0	0.5772	0	0.7196	0.1	0.92	0.95	0.99	0.57	0.99	0.99	0.23	0.85	0.372	0.02	0.11
201		619.04	0.4663	1644.46	0.2677	2044.98	0.356	1398.45	0.3751	1341.63	0.1548	483.41	0.3202	7830.09	0.0616	87.72	0.0691	0	0.4253	0.07	0.218	0	0.4371	0	0.6469	0	0.6902	0	0.503	0.01	0.5763	0	0.7895	0	0.6007	0	0.7719	0.1	0.84	0.96	0.9	0.56	0.99	0.98	0.23	0.92	0.3946	0.01	0.06
202		660.38	0.3413	2470.26	0.2409	176.82	0.3764	932.11	0.222	1915.91	0.1787	507.12	0.2803	0.67	0.0991	1.81	0.1532	0.08	0.3146	0.01	0.0738	0.06	0.3501	0.04	0.4192	0	0.5331	0.36	0.2522	0.02	0.3285	0.06	0.4711	0.11	0.4527	0.02	0.6015	0.87	0.99	0.98	0.73	0.54	0.84	0.99	0.38	0.73	0.1457	0.01	0.06
203		512.01	0.2698	978.13	0.1797	149.96	0.1606	160.08	0.2534	786.48	0.2305	399.84	0.2609	0.14	0.151	0.28	0.1447	0.13	0.2581	0.04	0.208	0.06	0.1617	0.11	0.3522	0	0.4089	0.42	0.2678	0.04	0.2639	0.04	0.516	0.22	0.358	0.03	0.5528	0.87	0.94	0.98	0.99	0.75	0.88	0.99	0.38	0.81	0.2686	0.01	0.08
204		504.91	0.2567	1642.2	0.2618	240.91	0.2346	847.04	0.2101	1153.8	0.1755	220.79	0.1633	0.06	0.1831	0.52	0.2921	0.37	0.2419	0.03	0.2334	0.08	0.2019	0.1	0.3256	0.01	0.4003	0.58	0.1878	0.04	0.303	0.06	0.5093	0.2	0.3141	0.04	0.5495	0.86	0.95	0.98	1	0.98	0.87	0.99	0.38	0.87	0.3653	0.02	0.11
205		606.29	0.3758	1071.11	0.3332	540.46	0.2237	145.78	0.4149	541.5	0.2972	1263.48	0.1429	16.3	0.0385	0.28	0.2602	0	0.4415	0.01	0.2783	0.05	0.4348	0.04	0.2509	0.82	0.2724	0.15	0.2406	0.13	0.2244	0.07	0.4298	0.33	0.1659	0.93	0.4662	0.69	0.7	0.5	0.11	0.28	0.52	0.92	0.95	0.94	0.3077	0.02	0.07
206		292.74	0.4843	515.42	0.3824	94.19	0.34	26.15	0.325	317.38	0.2206	3459.98	0.405	6.1	0.0409	0.18	0.2818	0.01	0.5154	0.02	0.3329	0.02	0.589	0.05	0.3542	0.89	0.3449	0.27	0.2352	0.13	0.1583	0.05	0.4729	0.35	0.1878	0.94	0.4596	0.74	0.55	0.61	0.11	0.29	0.52	0.99	0.79	0.96	0.3879	0	0.01
207		297.76	0.2541	1037.15	0.0122	642.25	0.2625	73.59	0.2009	824.75	0.1569	2800.15	0.4137	3.4	0.0544	0.23	0.2597	0.01	0.4778	0.02	0.3305	0.04	0.3666	0.05	0.3496	0.89	0.3308	0.22	0.2506	0.15	0.1398	0.06	0.4451	0.35	0.1643	0.94	0.4424	0.68	0.48	0.61	0.13	0.29	0.52	0.97	0.7	0.93	0.3409	0	0.01
208		431.75	0.3762	574.32	0.344	91.71	0.3311	33.2	0.2946	408.97	0.2583	4521.16	0.4053	4.28	0.0426	0.2	0.2735	0.01	0.4234	0.01	0.2832	0.03	0.5485	0.05	0.3594	0.83	0.2865	0.53	0.285	0.11	0.1379	0.06	0.4775	0.39	0.2636	0.93	0.5005	0.73	0.65	0.73	0.1	0.66	0.7	0.99	0.97	0.96	0.4078	0	0.01
209		600.89	0.3263	1666.48	0.0371	759.78	0.2587	46.66	0.212	969.16	0.1461	3594.84	0.424	4.15	0.0622	0.32	0.257	0.01	0.4018	0.01	0.2796	0.05	0.3361	0.04	0.3346	0.85	0.2859	0.31	0.2158	0.12	0.1346	0.06	0.4315	0.36	0.1883	0.93	0.4773	0.67	0.67	0.57	0.14	0.66	0.7	0.91	0.95	0.94	0.3888	0	0.01
210		326.72	0.4625	632.62	0.0486	113.68	0.2565	71.66	0.3687	737.18	0.2987	5071.54	0.437	0.77	0.1297	0.03	0.1089	0.03	0.3789	0.08	0.3027	0.04	0.262	0.13	0.266	0.95	0.3158	0.27	0.218	0.23	0.2236	0.07	0.2174	0.35	0.1145	0.96	0.3911	0.27	0.72	0.8	0.31	0.79	0.41	0.99	0.31	0.96	0.571	0	0
211		376.15	0.4151	752.69	0.048	135.78	0.2463	88.21	0.4073	886.63	0.2741	6072.91	0.4368	0.74	0.1445	0.03	0.1046	0.03	0.3437	0.05	0.3001	0.04	0.2602	0.16	0.127	0.92	0.2943	0.3	0.2519	0.19	0.2395	0.05	0.3522	0.4	0.1241	0.95	0.4038	0.75	0.63	0.76	0.11	0.72	0.71	0.99	0.79	0.96	0.5848	0	0
212		262.06	0.515	736.23	0.267	61.81	0.3082	8.45	0.3645	1056.41	0.2656	5027.78	0.3804	0.27	0.1446	0.02	0.1252	0.02	0.41	0.05	0.3025	0.05	0.2626	0.08	0.2155	0.94	0.2949	0.23	0.1971	0.19	0.17	0.06	0.3568	0.37	0.1456	0.96	0.3513	0.75	0.74	0.78	0.41	0.75	0.65	0.99	0.79	0.97	0.4605	0	0.01
213		328.02	0.4625	529.36	0.0477	104	0.2415	64.53	0.3723	812.33	0.2991	4168.07	0.4549	0.33	0.1363	0.03	0.1217	0.05	0.3586	0.08	0.3011	0.05	0.2862	0.15	0.2042	0.96	0.313	0.32	0.1656	0.13	0.2104	0.15	0.1065	0.35	0.0949	0.97	0.3223	0.26	0.64	0.76	0.5	0.8	0.57	0.99	0.31	0.96	0.6242	0	0.01
214		433.77	0.2455	682.6	0.2385	191.18	0.1889	34.14	0.1182	1056.41	0.3115	3487.62	0.4588	0.23	0.1237	0.04	0.1115	0.04	0.3421	0.07	0.2531	0.06	0.2561	0.1	0.2221	0.94	0.3025	0.34	0.1588	0.15	0.1975	0.09	0.1649	0.3	0.1374	0.96	0.326	0.25	0.92	0.87	0.98	0.96	0.89	0.99	0.31	0.99	0.2762	0	0.01
215		348.51	0.4357	679.35	0.0401	133.53	0.2519	75.36	0.4402	953.94	0.3022	5673.61	0.4253	0.91	0.145	0.06	0.1131	0.04	0.3873	0.05	0.334	0.05	0.3898	0.11	0.1425	0.96	0.39	0.45	0.2811	0.19	0.2171	0.08	0.1952	0.24	0.1774	0.96	0.4044	0.25	0.82	0.82	0.35	0.94	0.87	0.99	0.31	0.95	0.5741	0	0
216		842.11	0.278	384.81	0.1349	81.04	0.4263	67.31	0.4827	841.24	0.3262	5067.61	0.5324	0.57	0.0526	0.72	0.2583	0.02	0.4652	0.04	0.3481	0.08	0.3449	0.06	0.4282	0.95	0.4786	0.32	0.3973	0.14	0.1223	0.13	0.2525	0.23	0.3171	0.97	0.5612	0.23	0.53	0.94	0.34	0.68	0.42	0.99	0.3	0.9	0.4954	0	0
217		693.25	0.3229	558.09	0.1554	121.05	0.415	95.23	0.4938	1100.41	0.4128	5147.71	0.5406	1.96	0.0484	0.36	0.2708	0.02	0.4751	0.03	0.3192	0.06	0.3699	0.05	0.4081	0.93	0.4701	0.45	0.318	0.13	0.1351	0.09	0.2346	0.17	0.3644	0.95	0.5606	0.24	0.57	0.83	0.79	0.64	0.44	0.99	0.3	0.92	0.5426	0	0
218		280.41	0.4923	408.64	0.3805	78.24	0.2973	26.39	0.3234	369.33	0.2526	3344.67	0.4216	2.56	0.0482	0.23	0.3015	0.01	0.3348	0.02	0.31	0.04	0.4078	0.05	0.3108	0.9	0.3141	0.37	0.2885	0.08	0.121	0.13	0.2502	0.34	0.1865	0.96	0.396	0.73	0.49	0.73	0.29	0.2	0.67	0.99	0.78	0.94	0.4897	0	0.01
219		272.07	0.4916	493.78	0.3806	77.41	0.3679	27.87	0.3216	286.02	0.2165	3565.71	0.4054	4.49	0.04	0.17	0.2782	0.01	0.4916	0.02	0.3377	0.03	0.4159	0.04	0.3521	0.87	0.3128	0.29	0.3934	0.12	0.1282	0.05	0.4724	0.38	0.1864	0.95	0.449	0.72	0.58	0.61	0.12	0.3	0.57	0.99	0.78	0.96	0.4326	0	0.01
220		252.24	0.4327	634.68	0.427	46.18	0.3039	6.2	0.3311	1543.75	0.2948	4950.66	0.4454	0.55	0.04	0.32	0.2618	0.01	0.4444	0.02	0.3008	0.06	0.3519	0.04	0.3457	0.91	0.3914	0.3	0.2572	0.09	0.142	0.06	0.4624	0.25	0.2355	0.95	0.5034	0.72	0.61	0.88	0.16	0.63	0.45	0.99	0.78	0.94	0.4346	0	0
221		286.82	0.4873	491.81	0.3785	90.47	0.3383	27.82	0.3217	300.92	0.2265	3686.49	0.4031	4.94	0.0415	0.16	0.2759	0.02	0.4456	0.03	0.313	0.02	0.5669	0.07	0.3751	0.91	0.3328	0.62	0.2811	0.13	0.1162	0.05	0.4838	0.44	0.219	0.95	0.5032	0.72	0.57	0.88	0.07	0.33	0.52	0.99	0.78	0.96	0.3939	0	0.01
222		745.91	0.2902	504.28	0.0863	57.83	0.3467	53.89	0.3902	2304.63	0.374	5328.18	0.482	0.52	0.0554	0.16	0.2175	0.01	0.4756	0.02	0.3469	0.02	0.2313	0.02	0.347	0.86	0.3896	0.24	0.296	0.08	0.3551	0.07	0.1946	0.1	0.3689	0.9	0.4871	0.23	0.54	0.88	0.55	0.48	0.35	0.99	0.3	0.96	0.3794	0	0
223		367.27	0.3611	496.87	0.2006	107.98	0.3033	28.56	0.3557	305.01	0.1766	1630.52	0.334	0.41	0.1444	0.01	0.0933	0.53	0.3259	0.35	0.2594	0.18	0.1326	0.44	0.2645	0.98	0.2571	0.58	0.2042	0.47	0.4505	0.31	0.0996	0.56	0.2207	0.99	0.2442	0.24	0.77	0.76	0.55	0.89	0.96	0.99	0.3	0.89	0.4206	0.01	0.02
224		313.63	0.4819	533.88	0.0508	138.08	0.194	69.56	0.4484	930.31	0.3438	5354.67	0.4375	0.47	0.1599	0.08	0.1213	0.05	0.3666	0.05	0.3152	0.08	0.4751	0.09	0.157	0.97	0.3811	0.54	0.3706	0.11	0.1861	0.18	0.3162	0.29	0.1079	0.97	0.3872	0.24	0.78	0.83	0.54	0.94	0.93	0.99	0.3	0.94	0.6712	0	0
225		1015.27	0.3996	451.18	0.0787	99.96	0.3564	89.47	0.5042	1082.69	0.4574	4488.21	0.551	1.14	0.0511	0.48	0.2701	0.02	0.3507	0.03	0.2853	0.09	0.4088	0.05	0.3511	0.94	0.4446	0.51	0.4725	0.07	0.1257	0.27	0.5844	0.18	0.3622	0.96	0.5474	0.23	0.44	0.9	0.32	0.45	0.6	0.98	0.3	0.9	0.6121	0	0
226		866.16	0.3312	546.07	0.1489	89.19	0.4487	89.45	0.4974	1016.29	0.4076	5252.1	0.5421	1.74	0.0524	0.38	0.2667	0.02	0.4577	0.03	0.3239	0.06	0.4279	0.04	0.414	0.91	0.447	0.3	0.2971	0.09	0.2917	0.08	0.2338	0.2	0.4232	0.95	0.5412	0.23	0.51	0.88	0.36	0.63	0.48	0.98	0.3	0.92	0.5382	0	0
227		920.09	0.318	563.64	0.1773	133.05	0.4218	87.74	0.4852	1265.5	0.3781	5825.08	0.5199	1.57	0.0949	0.44	0.231	0.03	0.4164	0.03	0.2801	0.08	0.6387	0.04	0.4074	0.95	0.482	0.59	0.397	0.11	0.1562	0.1	0.3069	0.14	0.349	0.96	0.5606	0.22	0.73	0.89	0.37	0.81	0.78	0.98	0.29	0.9	0.5308	0	0
228		729.71	0.2893	444.97	0.072	60.82	0.32	49.01	0.4037	1988.68	0.3056	5056.98	0.5043	0.3	0.0556	0.17	0.2263	0.01	0.3778	0.02	0.2855	0.03	0.2497	0.02	0.3065	0.86	0.3857	0.35	0.3718	0.04	0.2918	0.19	0.5075	0.07	0.338	0.92	0.4777	0.22	0.5	0.89	0.77	0.6	0.49	0.99	0.29	0.96	0.5297	0	0
229		348.93	0.5377	479.36	0.0528	117.04	0.1845	66.91	0.4585	790.66	0.3209	5404.45	0.4461	0.72	0.1591	0.09	0.117	0.12	0.3166	0.07	0.189	0.08	0.535	0.13	0.3081	0.96	0.4133	0.69	0.4396	0.09	0.307	0.22	0.4604	0.45	0.2061	0.97	0.4352	0.22	0.82	0.84	0.46	0.87	0.9	0.99	0.29	0.94	0.7371	0	0
230		348.93	0.5377	479.36	0.0528	117.04	0.1845	66.91	0.4585	790.66	0.3209	5404.45	0.4461	0.72	0.1591	0.09	0.117	0.12	0.3166	0.07	0.189	0.08	0.535	0.13	0.3081	0.96	0.4133	0.69	0.4396	0.09	0.307	0.22	0.4604	0.45	0.2061	0.97	0.4352	0.22	0.83	0.83	0.4	0.86	0.89	0.99	0.29	0.94	0.7371	0	0
231		868.78	0.2068	699.94	0.2443	72.66	0.3096	40.03	0.3918	407.68	0.28	2727.04	0.4779	0.39	0.0557	0.11	0.1074	0.31	0.3131	0.12	0.16	0.14	0.476	0.13	0.3601	0.97	0.4179	0.79	0.4091	0.14	0.3312	0.39	0.4942	0.52	0.2087	0.98	0.4889	0.22	0.82	0.84	0.46	0.87	0.9	0.99	0.29	0.9	0.6014	0	0.01
232		921.08	0.336	389.38	0.0969	111.4	0.3544	78.42	0.4985	1332.7	0.3671	5209.23	0.5301	1	0.0912	0.68	0.2274	0.03	0.3523	0.03	0.257	0.11	0.6756	0.04	0.3608	0.95	0.4464	0.7	0.5711	0.05	0.2335	0.34	0.5697	0.16	0.3726	0.97	0.5527	0.21	0.68	0.91	0.68	0.81	0.85	0.95	0.29	0.85	0.4445	0	0
233		828.24	0.2735	548.04	0.1682	126.49	0.4172	82.86	0.4895	1252.88	0.3905	6315.3	0.5181	2.01	0.0992	0.46	0.2288	0.05	0.379	0.11	0.4245	0.08	0.6379	0.06	0.4125	0.94	0.4547	0.79	0.5435	0.1	0.2356	0.14	0.4281	0.21	0.3902	0.96	0.576	0.21	0.82	0.9	0.22	0.58	0.37	0.96	0.29	0.92	0.5183	0	0
234		962.09	0.3732	490.32	0.1087	83.46	0.31	80.37	0.5161	1244.53	0.3173	5331.83	0.5479	1.35	0.1351	1.45	0.1872	0.06	0.3263	0.09	0.4761	0.09	0.6997	0.04	0.4927	0.87	0.5487	0.81	0.6451	0.04	0.2024	0.31	0.6734	0.18	0.4168	0.95	0.5944	0.19	0.78	0.92	0.82	0.45	0.62	0.95	0.28	0.82	0.4186	0	0
235		714.37	0.1735	837.56	0.2144	424.78	0.0972	38.23	0.1959	1296.77	0.2038	3637.17	0.2981	324.43	0.0754	3.51	0.1007	0	0.3058	0.03	0.0966	0.01	0.244	0	0.4153	0	0.3576	0.01	0.3638	0.01	0.3841	0.01	0.5734	0.02	0.4208	0.02	0.5756	0.66	0.98	0.96	0.61	0.59	0.74	0.99	0.27	0.8	0.2757	0	0.02
236		714.37	0.1735	837.56	0.2144	424.78	0.0972	38.23	0.1959	1296.77	0.2038	3637.17	0.2981	324.43	0.0754	3.51	0.1007	0	0.3058	0.03	0.0966	0.01	0.244	0	0.4153	0	0.3576	0.01	0.3638	0.01	0.3841	0.01	0.5734	0.02	0.4208	0.02	0.5756	0.66	0.98	0.96	0.61	0.59	0.74	0.99	0.27	0.8	0.2757	0	0.02
237		375.83	0.4907	845.2	0.1573	54.05	0.3166	3.08	0.3923	358.73	0.2234	1415.95	0.2401	0	0.1686	0	0.0443	0.59	0.2754	0.04	0.3769	0.26	0.1587	0.16	0.2363	0.93	0.386	0.86	0.2098	0.13	0.2924	0.26	0.1379	0.42	0.2572	0.98	0.4804	0.1	0.99	0.96	1	0.97	1	0.99	0.23	1	0.4241	0.01	0.04
238		367.39	0.491	820.8	0.1511	51.63	0.3143	2.88	0.3923	337.66	0.226	1527.63	0.2412	0	0.1676	0	0.0434	0.72	0.2608	0.06	0.2778	0.24	0.1458	0.2	0.2236	0.94	0.3779	0.91	0.2198	0.14	0.29	0.27	0.1988	0.52	0.2085	0.98	0.4861	0.09	0.99	0.98	1	0.96	1	0.99	0.23	1	0.4039	0.01	0.04
[truncated: 47 more columns]
