# Supplementary material for: Computational Analysis of Naturally Occurring Aristolochic Acid Analogues and Their Biological Sources
Source: Biomolecules. 2021 Sep 11;11(9):1344. doi: 10.3390/biom11091344 (PMC8471445; doi:10.3390/biom11091344)
Supplement: Supplementary file 1 [file biomolecules-11-01344-s001.zip › Supplementary Materials/Supplementary Data/Supplementary Data 7.xlsx]

## Sheet: Sheet1
Structure(Organic Part)	Compound Name	InchiKey	SMILES	Molecular Formula	Biological Sources	References
	sodium 9-hydroxy-8-methoxyphenanthro[3,4-d][1,3]dioxole-5-carboxylate	DMMLLEXOSCWIKA-UHFFFAOYSA-M	COc1c(O)ccc2c1ccc1c(C(=O)[O-])cc3c(c12)OCO3.[Na+]	C17H12O6.Na	Aristolochia cucurbitifolia	Chem. Pharm. Bull., 48(7), 1006-1009
	aristolic acid methyl ester	LBBQPQFZUZOHTO-UHFFFAOYSA-N	COC(=O)c1cc2c(c3c1ccc1c(OC)cccc13)OCO2	C18H14O5	Aristolochia indica Aristolochia heterophylla Uvaria hamiltonii	Phytochemistry, 16(7), 1103-1104 Chem. Pharm. Bull., 47(6), 887-889 Chem. Pharm. Bull., 48(3), 357-361 Biochem. Syst. Ecol., 29, 207
	Aristolochic acid IV	LGKKXMVOYANUGL-UHFFFAOYSA-N	COc1cc(OC)c2ccc3c(C(=O)O)cc4c(c3c2c1)OCO4	C18H14O6	Aristolochia indica Aristolochia versicolar	Phytochemistry, 16(7), 1103-1104 Zhiwu Xuebao, 29(2), 197-203
	methyl 8,10-dimethoxyphenanthro[3,4-d][1,3]dioxole-5-carboxylate	PPYZEJGRAGTFLG-UHFFFAOYSA-N	COC(=O)c1cc2c(c3c1ccc1c(OC)cc(OC)cc13)OCO2	C19H16O6	Aristolochia championii Aristolochia indica Aristolochia kwangsiensis Aristolochia versicolar	Zhongcaoyao, 13(4), 3-5 Yaoxue Tongbao, 17(4), 243 Phytochemistry, 16(7), 1103-1104 Yao Hsueh T'ung Pao, 16(4), 56-57 Yaoxue Xuebao, 16(8), 638-640 Zhiwu Xuebao, 29(2), 197-203 Nanjing Yaoxueyuan Xuebao, 16(3), 7-9
	aristolic acid II	QKUQFQPHGUCFMU-UHFFFAOYSA-N	O=C(O)c1cc2c(c3c1ccc1ccccc13)OCO2	C16H10O4	Aristolochia liukiuensis Aristolochia manshuriensis	Bull. Coll. Sci., Univ. Ryukyus, 54, 17-28 J. Nat. Prod., 66(7), 996-998 Helvetica Chimica Acta, 89(11), 2665-2670
	Sodium aristofolin A	HUOZHRXUAZMOPC-SMCXKYHNSA-M	COc1cc(O[C@@H]2O[C@H](CO)[C@@H](O)[C@H](O)[C@H]2O)cc2c1ccc1c(C(=O)[O-])cc3c(c12)OCO3.[Na+]	C23H22O11.Na	Aristolochia heterophylla	Chem. Pharm. Bull., 47(6), 887-889
	aristolic acid	WNMKOPJJPJHXJX-UHFFFAOYSA-N	COc1cccc2c1ccc1c(C(=O)O)cc3c(c12)OCO3	C17H12O5	Aristolochia cucurbitifolia Aristolochia elegans Aristolochia heterophylla Aristolochia indica Aristolochia kaempferi Aristolochia versicolar Aristolochia zollingeriana Cocculus trilobus Saruma henryi	Chem. Pharm. Bull., 48(7), 1006-1009 Journal of the Chinese Chemical Society (Taipei, Taiwan), 48(1), 109-112 Chem. Pharm. Bull., 47(6), 887-889 Chem. Pharm. Bull., 48(3), 357-361 Phytochemistry, 16(7), 1103-1104 Chem. Pharm. Bull., 46(10), 1624-1626 Zhiwu Xuebao, 29(2), 197-203 Agric. Biol. Chem., 52(4), 1079-1082 Journal of Chinese Pharmaceutical Sciences, 18(2), 146-150
	aristofolin B	LOTHZJVMOTZFRD-UHFFFAOYSA-N	COc1c(O)ccc2c1ccc1c(C(=O)O)cc3c(c12)OCO3	C17H12O6	Aristolochia cucurbitifolia Aristolochia heterophylla Aristolochia kaempferi	Chem. Pharm. Bull., 48(7), 1006-1009 Chem. Pharm. Bull., 47(6), 887-889 Chem. Pharm. Bull., 48(3), 357-361 Chem. Pharm. Bull., 46(10), 1624-1626
	Aristofolin E	GASGYTMJYGZAFG-UHFFFAOYSA-N	COC(=O)c1cc2c(c3c1ccc1ccccc13)OCO2	C17H12O4	Aristolochia kaempferi Aristolochia manshuriensis	Biol. Pharm. Bull., 23(10), 1216-1219 J. Nat. Prod., 66(7), 996-998 (2003)
	Aristofolin C	YTGDSPNLBYVHHM-UHFFFAOYSA-N	COC(=O)c1cc2c(c3c1ccc1c(OC)c(OC)ccc13)OCO2	C19H16O6	Aristolochia cucurbitifolia	Chem. Pharm. Bull., 2000, 48 , 1006
	Aristofolin D	ZDBKDCLMEKCQLS-UHFFFAOYSA-N	COc1cc(O)cc2c1ccc1c(C(=O)O)cc3c(c12)OCO3	C17H12O6	Aristolochia cucurbitifolia	Chem. Pharm. Bull., 2000, 48 , 1006
	Aristofolin A	ANCSRLPSQHIDRM-PUIBNRJISA-N	COc1cc(O[C@@H]2O[C@H](CO)[C@@H](O)[C@H](O)[C@H]2O)cc2c1ccc1c(C(=O)O)cc3c(c12)OCO3	C23H22O11	Aristolochia kaempferi	Chem. Pharm. Bull., 46(10), 1624-1626 Phytochemistry, 49(8), 2509-2510
	2-(hydroxymethyl)-1,3,9-trimethoxydibenzo[cd,f]indol-4(5H)-one	PHZMDEKMEQUQIH-UHFFFAOYSA-N	COc1ccc2cc3c4c(c(OC)c(CO)c(OC)c4c2c1)C(=O)N3	C19H17NO5	Aristolochia argentina	Phytochemistry, 24(12), 3035 - 3040
	Aristolactam DII	ACJLYSKHXRZGJC-UHFFFAOYSA-N	COc1c(C(=O)O)c(O)c2c3c(cc4ccccc4c13)NC2=O	C17H11NO5	Aristolochia argentina	Phytochemistry, 24(12), 3035 - 3040
	10-Amino-2,4-dimethoxy-phenanthrene-1-carboxylic acid lactam	BXABBTKWRFXWJL-UHFFFAOYSA-N	COc1cc(OC)c2c3c(cc4ccccc42)NC(=O)c13	C17H13NO3	Goniothalamus griffithii	Zhongcaoyao, 30(2), 81-83
	1,2-Dimethoxy-4,5-dioxo-6a,7-dehydroaporphine	KIQPJRHPNNIALR-UHFFFAOYSA-N	COc1cc2c3c(c1OC)C(=O)C(=O)N(C)c3c(C)c1ccccc12	C20H17NO4	Piper aborescens	Phytochemistry, 1990, 29, 2689
	1-Desmethoxy-4,5-dioxodehydorasimilobine	YOZARCGJMWMJLR-UHFFFAOYSA-N	O=C1Nc2cc3ccccc3c3cc(O)cc(c23)C1=O	C16H9NO3	monocyclanthus vignei	J. Nat. Prod., 54(5), 1331-1336
