# Supplementary material for: Computational Analysis of Naturally Occurring Aristolochic Acid Analogues and Their Biological Sources
Source: Biomolecules. 2021 Sep 11;11(9):1344. doi: 10.3390/biom11091344 (PMC8471445; doi:10.3390/biom11091344)
Supplement: Supplementary file 1 [file biomolecules-11-01344-s001.zip › Supplementary Materials/Supplementary Data/Supplementary Data 8/Analysis of computer predicted acute toxicity of aristolochic acid analogues.py]

# Note:
# Scripts that were used for analysing the molecular properties of aristolochic acid analogues described in
# "Computational analysis of naturally occurring aristolochic acid analogues and their biological sources"
# Tingjun Xu et al.
import pandas as pd
from pyg2plot import Plot
# Import computer predicted toxicity data
df = pd.read_excel('Data/Computer predicted toxicity data of aristolochic acid analogues.xlsx', header=1)
data_LD50MouseIP = []
data_LD50MouseOR = []
data_LD50MouseIV = []
data_LD50MouseSC = []
data_LD50RatIP = []
data_LD50RatOR = []
data_LC50FatheadMinnow = []
data_LC50WaterFlea = []
for i in df.index.values:
    row_data = df.loc[i, ['AAAs No.', 'LD50 Mouse IP (mg/kg)', 'Reliability of LD50 Mouse IP',
                          'Molecular Weight', 'Class']].to_dict()
    data_LD50MouseIP.append(row_data)
    row_data = df.loc[i, ['AAAs No.', 'LD50 Mouse OR (mg/kg)', 'Reliability of LD50 Mouse OR',
                          'Molecular Weight', 'Class']].to_dict()
    data_LD50MouseOR.append(row_data)
    row_data = df.loc[i, ['AAAs No.', 'LD50 Mouse IV (mg/kg)', 'Reliability of LD50 Mouse IV',
                          'Molecular Weight', 'Class']].to_dict()
    data_LD50MouseIV.append(row_data)
    row_data = df.loc[i, ['AAAs No.', 'LD50 Mouse SC (mg/kg)', 'Reliability of LD50 Mouse SC',
                          'Molecular Weight', 'Class']].to_dict()
    data_LD50MouseSC.append(row_data)
    row_data = df.loc[i, ['AAAs No.', 'LD50 Rat IP (mg/kg)', 'Reliability of LD50 Rat IP',
                          'Molecular Weight', 'Class']].to_dict()
    data_LD50RatIP.append(row_data)
    row_data = df.loc[i, ['AAAs No.', 'LD50 Rat OR (mg/kg)', 'Reliability of LD50 Rat OR',
                          'Molecular Weight', 'Class']].to_dict()
    data_LD50RatOR.append(row_data)
    row_data = df.loc[i, ['AAAs No.', 'LC50 Fathead Minnow (mg/L)', 'Reliability of LC50 Fathead Minnow',
                          'Molecular Weight', 'Class']].to_dict()
    data_LC50FatheadMinnow.append(row_data)
    row_data = df.loc[i, ['AAAs No.', 'LC50 Water Flea (mg/L)', 'Reliability of LC50 Water Flea',
                          'Molecular Weight', 'Class']].to_dict()
    data_LC50WaterFlea.append(row_data)
# Charting analysis:
scatterPlot = Plot("Scatter")
scatterPlot.set_options({
  "appendPadding": 32,
  "width": 600,
  "height": 600,
  "data": data_LD50MouseIP,
  "xField": "LD50 Mouse IP (mg/kg)",
  "yField": "Reliability of LD50 Mouse IP",
  "colorField": "Class",
  "tooltip": {
    "title": 'AAAs No.',
    "showTitle": 'True',
  },
  "sizeLegend": {
    "title": {"title": ''},
  },
  "color": [
    "r(0.4, 0.3, 0.7) 0:rgba(255,255,255,0.5) 1:#ffd500",
    "r(0.4, 0.4, 0.7) 0:rgba(255,255,255,0.5) 1:#82cab2",
    "r(0.4, 0.4, 0.7) 0:rgba(255,255,255,0.5) 1:#193442",
  ],
  "sizeField": "Molecular Weight",
  "size": [1, 20],
  "shape": "circle",
  "pointStyle": {'fillOpacity': 0.8, 'stroke': '#bbb'},
  "yAxis": {
    "nice": True,
    "title": {"text": 'Reliability of Prediction'},
    "line": {
      "style": {
        "stroke": "#eee",
      },
    },
  },
  "xAxis": {
    "title": {"text": 'LD50 Mouse/Intraperitoneal (mg/kg)'},
    "grid": {
      "line": {
        "style": {
          "stroke": "#eee",
        },
      },
    },
    "line": {
      "style": {
        "stroke": "#eee",
      },
    },
  },
})
scatterPlot.render("fig/Acute toxicity/LD50 Mouse IP.html")
scatterPlot.set_options({
  "appendPadding": 32,
  "width": 600,
  "height": 600,
  "data": data_LD50MouseOR,
  "xField": "LD50 Mouse OR (mg/kg)",
  "yField": "Reliability of LD50 Mouse OR",
  "colorField": "Class",
  "sizeLegend": {
    "title": {"title": ''},
  },
  "tooltip": {
    "title": 'AAAs No.',
    "showTitle": 'True',
  },
  "color": [
    "r(0.4, 0.3, 0.7) 0:rgba(255,255,255,0.5) 1:#ffd500",
    "r(0.4, 0.4, 0.7) 0:rgba(255,255,255,0.5) 1:#82cab2",
    "r(0.4, 0.4, 0.7) 0:rgba(255,255,255,0.5) 1:#193442",
  ],
  "sizeField": "Molecular Weight",
  "size": [1, 20],
  "shape": "circle",
  "pointStyle": {'fillOpacity': 0.8, 'stroke': '#bbb'},
  "yAxis": {
    "nice": True,
    "title": {"text": 'Reliability of Prediction'},
    "line": {
      "style": {
        "stroke": "#eee",
      },
    },
  },
  "xAxis": {
    "title": {"text": 'LD50 Mouse/Oral (mg/kg)'},
    "grid": {
      "line": {
        "style": {
          "stroke": "#eee",
        },
      },
    },
    "line": {
      "style": {
        "stroke": "#eee",
      },
    },
  },
})
scatterPlot.render("fig/Acute toxicity/LD50 Mouse OR.html")
scatterPlot.set_options({
  "appendPadding": 32,
  "width": 600,
  "height": 600,
  "data": data_LD50MouseIV,
  "xField": "LD50 Mouse IV (mg/kg)",
  "yField": "Reliability of LD50 Mouse IV",
  "colorField": "Class",
  "sizeLegend": {
    "title": {"title": ''},
  },
  "tooltip": {
    "title": 'AAAs No.',
    "showTitle": 'True',
  },
  "color": [
    "r(0.4, 0.3, 0.7) 0:rgba(255,255,255,0.5) 1:#ffd500",
    "r(0.4, 0.4, 0.7) 0:rgba(255,255,255,0.5) 1:#82cab2",
    "r(0.4, 0.4, 0.7) 0:rgba(255,255,255,0.5) 1:#193442",
  ],
  "sizeField": "Molecular Weight",
  "size": [1, 20],
  "shape": "circle",
  "pointStyle": {'fillOpacity': 0.8, 'stroke': '#bbb'},
  "yAxis": {
    "nice": True,
    "title": {"text": 'Reliability of Prediction'},
    "line": {
      "style": {
        "stroke": "#eee",
      },
    },
  },
  "xAxis": {
    "title": {"text": 'LD50 Mouse/Intravenous (mg/kg)'},
    "grid": {
      "line": {
        "style": {
          "stroke": "#eee",
        },
      },
    },
    "line": {
      "style": {
        "stroke": "#eee",
      },
    },
  },
})
scatterPlot.render("fig/Acute toxicity/LD50 Mouse IV.html")
scatterPlot.set_options({
  "appendPadding": 32,
  "width": 600,
  "height": 600,
  "data": data_LD50MouseSC,
  "xField": "LD50 Mouse SC (mg/kg)",
  "yField": "Reliability of LD50 Mouse SC",
  "colorField": "Class",
  "sizeLegend": {
    "title": {"title": ''},
  },
  "tooltip": {
    "title": 'AAAs No.',
    "showTitle": 'True',
  },
  "color": [
    "r(0.4, 0.3, 0.7) 0:rgba(255,255,255,0.5) 1:#ffd500",
    "r(0.4, 0.4, 0.7) 0:rgba(255,255,255,0.5) 1:#82cab2",
    "r(0.4, 0.4, 0.7) 0:rgba(255,255,255,0.5) 1:#193442",
  ],
  "sizeField": "Molecular Weight",
  "size": [1, 20],
  "shape": "circle",
  "pointStyle": {'fillOpacity': 0.8, 'stroke': '#bbb'},
  "yAxis": {
    "nice": True,
    "title": {"text": 'Reliability of Prediction'},
    "line": {
      "style": {
        "stroke": "#eee",
      },
    },
  },
  "xAxis": {
    "title": {"text": 'LD50 Mouse/Subcutaneous (mg/kg)'},
    "grid": {
      "line": {
        "style": {
          "stroke": "#eee",
        },
      },
    },
    "line": {
      "style": {
        "stroke": "#eee",
      },
    },
  },
})
scatterPlot.render("fig/Acute toxicity/LD50 Mouse SC.html")
scatterPlot.set_options({
  "appendPadding": 32,
  "width": 600,
  "height": 600,
  "data": data_LD50RatIP,
  "xField": "LD50 Rat IP (mg/kg)",
  "yField": "Reliability of LD50 Rat IP",
  "colorField": "Class",
  "sizeLegend": {
    "title": {"title": ''},
  },
  "tooltip": {
    "title": 'AAAs No.',
    "showTitle": 'True',
  },
  "color": [
    "r(0.4, 0.3, 0.7) 0:rgba(255,255,255,0.5) 1:#ffd500",
    "r(0.4, 0.4, 0.7) 0:rgba(255,255,255,0.5) 1:#82cab2",
    "r(0.4, 0.4, 0.7) 0:rgba(255,255,255,0.5) 1:#193442",
  ],
  "sizeField": "Molecular Weight",
  "size": [1, 20],
  "shape": "circle",
  "pointStyle": {'fillOpacity': 0.8, 'stroke': '#bbb'},
  "yAxis": {
    "nice": True,
    "title": {"text": 'Reliability of Prediction'},
    "line": {
      "style": {
        "stroke": "#eee",
      },
    },
  },
  "xAxis": {
    "title": {"text": 'LD50 Rat/Intraperitoneal (mg/kg)'},
    "grid": {
      "line": {
        "style": {
          "stroke": "#eee",
        },
      },
    },
    "line": {
      "style": {
        "stroke": "#eee",
      },
    },
  },
})
scatterPlot.render("fig/Acute toxicity/LD50 Rat IP.html")
scatterPlot.set_options({
  "appendPadding": 32,
  "width": 600,
  "height": 600,
  "data": data_LD50RatOR,
  "xField": "LD50 Rat OR (mg/kg)",
  "yField": "Reliability of LD50 Rat OR",
  "colorField": "Class",
  "sizeLegend": {
    "title": {"title": ''},
  },
  "tooltip": {
    "title": 'AAAs No.',
    "showTitle": 'True',
  },
  "color": [
    "r(0.4, 0.3, 0.7) 0:rgba(255,255,255,0.5) 1:#ffd500",
    "r(0.4, 0.4, 0.7) 0:rgba(255,255,255,0.5) 1:#82cab2",
    "r(0.4, 0.4, 0.7) 0:rgba(255,255,255,0.5) 1:#193442",
  ],
  "sizeField": "Molecular Weight",
  "size": [1, 20],
  "shape": "circle",
  "pointStyle": {'fillOpacity': 0.8, 'stroke': '#bbb'},
  "yAxis": {
    "nice": True,
    "title": {"text": 'Reliability of Prediction'},
    "line": {
      "style": {
        "stroke": "#eee",
      },
    },
  },
  "xAxis": {
    "title": {"text": 'LD50 Rat/Oral (mg/kg)'},
    "grid": {
      "line": {
        "style": {
          "stroke": "#eee",
        },
      },
    },
    "line": {
      "style": {
        "stroke": "#eee",
      },
    },
  },
})
scatterPlot.render("fig/Acute toxicity/LD50 Rat OR.html")
scatterPlot.set_options({
  "appendPadding": 32,
  "width": 600,
  "height": 600,
  "data": data_LC50FatheadMinnow,
  "xField": "LC50 Fathead Minnow (mg/L)",
  "yField": "Reliability of LC50 Fathead Minnow",
  "colorField": "Class",
  "sizeLegend": {
    "title": {"title": ''},
  },
  "tooltip": {
    "title": 'AAAs No.',
    "showTitle": 'True',
  },
  "color": [
    "r(0.4, 0.3, 0.7) 0:rgba(255,255,255,0.5) 1:#ffd500",
    "r(0.4, 0.4, 0.7) 0:rgba(255,255,255,0.5) 1:#82cab2",
    "r(0.4, 0.4, 0.7) 0:rgba(255,255,255,0.5) 1:#193442",
  ],
  "sizeField": "Molecular Weight",
  "size": [1, 20],
  "shape": "circle",
  "pointStyle": {'fillOpacity': 0.8, 'stroke': '#bbb'},
  "yAxis": {
    "nice": True,
    "title": {"text": 'Reliability of Prediction'},
    "line": {
      "style": {
        "stroke": "#eee",
      },
    },
  },
  "xAxis": {
    "title": {"text": 'LC50 Fathead Minnow (mg/L)'},
    "grid": {
      "line": {
        "style": {
          "stroke": "#eee",
        },
      },
    },
    "line": {
      "style": {
        "stroke": "#eee",
      },
    },
  },
})
scatterPlot.render("fig/Acute toxicity/LC50 Fathead Minnow.html")
scatterPlot.set_options({
  "appendPadding": 32,
  "width": 600,
  "height": 600,
  "data": data_LC50WaterFlea,
  "xField": "LC50 Water Flea (mg/kg)",
  "yField": "Reliability of LC50 Water Flea",
  "colorField": "Class",
  "sizeLegend": {
    "title": {"title": ''},
  },
  "tooltip": {
    "title": 'AAAs No.',
    "showTitle": 'True',
  },
  "color": [
    "r(0.4, 0.3, 0.7) 0:rgba(255,255,255,0.5) 1:#ffd500",
    "r(0.4, 0.4, 0.7) 0:rgba(255,255,255,0.5) 1:#82cab2",
    "r(0.4, 0.4, 0.7) 0:rgba(255,255,255,0.5) 1:#193442",
  ],
  "sizeField": "Molecular Weight",
  "size": [1, 20],
  "shape": "circle",
  "pointStyle": {'fillOpacity': 0.8, 'stroke': '#bbb'},
  "yAxis": {
    "nice": True,
    "title": {"text": 'Reliability of Prediction'},
    "line": {
      "style": {
        "stroke": "#eee",
      },
    },
  },
  "xAxis": {
    "title": {"text": 'LC50 Water Flea (mg/L)'},
    "grid": {
      "line": {
        "style": {
          "stroke": "#eee",
        },
      },
    },
    "line": {
      "style": {
        "stroke": "#eee",
      },
    },
  },
})
scatterPlot.render("fig/Acute toxicity/LC50 Water Flea.html")
