# Supplementary material for: Computational Analysis of Naturally Occurring Aristolochic Acid Analogues and Their Biological Sources
Source: Biomolecules. 2021 Sep 11;11(9):1344. doi: 10.3390/biom11091344 (PMC8471445; doi:10.3390/biom11091344)
Supplement: Supplementary file 1 [file biomolecules-11-01344-s001.zip › Supplementary Materials/Supplementary Data/Supplementary Data 8/Analysis of computer predicted genotoxicity of aristolochic acid analogues.py]

# Note:
# Scripts that were used for analysing the molecular properties of aristolochic acid analogues described in
# "Computational analysis of naturally occurring aristolochic acid analogues and their biological sources"
# Tingjun Xu et al.
import pandas as pd
from pyg2plot import Plot
# Import computer predicted toxicity data
df = pd.read_excel('Data/Computer predicted toxicity data of aristolochic acid analogues.xlsx', header=1)
data_AmesTest = []
data_UnscheduledDNASynthesis = []
data_ChromosomeAberrationsInVitro = []
data_ChromosomeAberrationsInVivo = []
data_CarcinogenicityRodent = []
data_CarcinogenicityRat = []
for i in df.index.values:
    row_data = df.loc[i, ['AAAs No.', 'Probability of positive Ames test', 'RI Ames test',
                          'Molecular Weight', 'Class']].to_dict()
    data_AmesTest.append(row_data)
    row_data = df.loc[i, ['AAAs No.', 'Probability (Unscheduled DNA synthesis composite)',
                          'RI (Unscheduled DNA synthesis composite)', 'Molecular Weight', 'Class']].to_dict()
    data_UnscheduledDNASynthesis.append(row_data)
    row_data = df.loc[i, ['AAAs No.', 'Probability (Chromosome aberrations in vitro composite)',
                          'RI (Chromosome aberrations in vitro composite)',
                          'Molecular Weight', 'Class']].to_dict()
    data_ChromosomeAberrationsInVitro.append(row_data)
    row_data = df.loc[i, ['AAAs No.', 'Probability (Chromosome aberrations in vivo composite)',
                          'RI (Chromosome aberrations in vivo composite)',
                          'Molecular Weight', 'Class']].to_dict()
    data_ChromosomeAberrationsInVivo.append(row_data)
    row_data = df.loc[i, ['AAAs No.', 'Probability (Carcinogenicity rodent composite)',
                          'RI (Carcinogenicity rodent composite)',
                          'Molecular Weight', 'Class']].to_dict()
    data_CarcinogenicityRodent.append(row_data)
    row_data = df.loc[i, ['AAAs No.', 'Probability (Carcinogenicity rat composite)',
                          'RI (Carcinogenicity rat composite)',
                          'Molecular Weight', 'Class']].to_dict()
    data_CarcinogenicityRat.append(row_data)
# Charting analysis:
scatterPlot = Plot("Scatter")
scatterPlot.set_options({
  "appendPadding": 32,
  "width": 600,
  "height": 600,
  "data": data_AmesTest,
  "xField": "Probability of positive Ames test",
  "yField": "RI Ames test",
  "colorField": "Class",
  "sizeLegend": {
        "title": {"title": ''},
   },
  "tooltip": {
    "title": 'AAAs No.',
    "showTitle": 'True',
  },
  "color": [
    "r(0.4, 0.3, 0.7) 0:rgba(255,255,255,0.5) 1:#ffd500",
    "r(0.4, 0.4, 0.7) 0:rgba(255,255,255,0.5) 1:#82cab2",
    "r(0.4, 0.4, 0.7) 0:rgba(255,255,255,0.5) 1:#193442",
  ],
  "sizeField": "Molecular Weight",
  "size": [1, 20],
  "shape": "circle",
  "pointStyle": {'fillOpacity': 0.8, 'stroke': '#bbb'},
  "yAxis": {
    "nice": True,
    "title": {"text": 'RI Ames Test'},
    "line": {
      "style": {
        "stroke": "#eee",
      },
    },
  },
  "xAxis": {
    "title": {"text": 'Probability of Positive Ames test'},
    "grid": {
      "line": {
        "style": {
          "stroke": "#eee",
        },
      },
    },
    "line": {
      "style": {
        "stroke": "#eee",
      },
    },
  },
})
scatterPlot.render("fig/Genotoxicity/Ames Test.html")
scatterPlot.set_options({
  "appendPadding": 32,
  "width": 600,
  "height": 600,
  "data": data_UnscheduledDNASynthesis,
  "xField": "Probability (Unscheduled DNA synthesis composite)",
  "yField": "RI (Unscheduled DNA synthesis composite)",
  "colorField": "Class",
  "sizeLegend": {
    "title": {"title": ''},
  },
  "tooltip": {
    "title": 'AAAs No.',
    "showTitle": 'True',
  },
  "color": [
    "r(0.4, 0.3, 0.7) 0:rgba(255,255,255,0.5) 1:#ffd500",
    "r(0.4, 0.4, 0.7) 0:rgba(255,255,255,0.5) 1:#82cab2",
    "r(0.4, 0.4, 0.7) 0:rgba(255,255,255,0.5) 1:#193442",
  ],
  "sizeField": "Molecular Weight",
  "size": [1, 20],
  "shape": "circle",
  "pointStyle": {'fillOpacity': 0.8, 'stroke': '#bbb'},
  "yAxis": {
    "nice": True,
    "title": {"text": 'Reliability (Unscheduled DNA Synthesis Composite)'},
    "line": {
      "style": {
        "stroke": "#eee",
      },
    },
  },
  "xAxis": {
    "title": {"text": 'Probability (Unscheduled DNA Synthesis Composite)'},
    "grid": {
      "line": {
        "style": {
          "stroke": "#eee",
        },
      },
    },
    "line": {
      "style": {
        "stroke": "#eee",
      },
    },
  },
})
scatterPlot.render("fig/Genotoxicity/Unscheduled DNA Synthesis.html")
scatterPlot.set_options({
  "appendPadding": 32,
  "width": 600,
  "height": 600,
  "data": data_ChromosomeAberrationsInVitro,
  "xField": "Probability (Chromosome aberrations in vitro composite)",
  "yField": "RI (Chromosome aberrations in vitro composite)",
  "colorField": "Class",
  "sizeLegend": {
        "title": {"title": ''},
  },
  "tooltip": {
    "title": 'AAAs No.',
    "showTitle": 'True',
  },
  "color": [
    "r(0.4, 0.3, 0.7) 0:rgba(255,255,255,0.5) 1:#ffd500",
    "r(0.4, 0.4, 0.7) 0:rgba(255,255,255,0.5) 1:#82cab2",
    "r(0.4, 0.4, 0.7) 0:rgba(255,255,255,0.5) 1:#193442",
  ],
  "sizeField": "Molecular Weight",
  "size": [1, 20],
  "shape": "circle",
  "pointStyle": {'fillOpacity': 0.8, 'stroke': '#bbb'},
  "yAxis": {
    "nice": True,
    "title": {"text": 'Reliability of Chromosome Aberrations in vitro Composite'},
    "line": {
      "style": {
        "stroke": "#eee",
      },
    },
  },
  "xAxis": {
    "title": {"text": 'Probability (Chromosome Aberrations in vitro Composite)'},
    "grid": {
      "line": {
        "style": {
          "stroke": "#eee",
        },
      },
    },
    "line": {
      "style": {
        "stroke": "#eee",
      },
    },
  },
})
scatterPlot.render("fig/Genotoxicity/Chromosome Aberrations In Vitro.html")
scatterPlot.set_options({
  "appendPadding": 32,
  "width": 600,
  "height": 600,
  "data": data_ChromosomeAberrationsInVivo,
  "xField": "Probability (Chromosome aberrations in vivo composite)",
  "yField": "RI (Chromosome aberrations in vivo composite)",
  "colorField": "Class",
  "sizeLegend": {
        "title": {"title": ''},
  },
  "tooltip": {
    "title": 'AAAs No.',
    "showTitle": 'True',
  },
  "color": [
    "r(0.4, 0.3, 0.7) 0:rgba(255,255,255,0.5) 1:#ffd500",
    "r(0.4, 0.4, 0.7) 0:rgba(255,255,255,0.5) 1:#82cab2",
    "r(0.4, 0.4, 0.7) 0:rgba(255,255,255,0.5) 1:#193442",
  ],
  "sizeField": "Molecular Weight",
  "size": [1, 20],
  "shape": "circle",
  "pointStyle": {'fillOpacity': 0.8, 'stroke': '#bbb'},
  "yAxis": {
    "nice": True,
    "title": {"text": 'Reliability of Chromosome Aberrations in vivo Composite'},
    "line": {
      "style": {
        "stroke": "#eee",
      },
    },
  },
  "xAxis": {
    "title": {"text": 'Probability (Chromosome Aberrations in vivo Composite)'},
    "grid": {
      "line": {
        "style": {
          "stroke": "#eee",
        },
      },
    },
    "line": {
      "style": {
        "stroke": "#eee",
      },
    },
  },
})
scatterPlot.render("fig/Genotoxicity/Chromosome Aberrations In Vivo.html")
scatterPlot.set_options({
  "appendPadding": 32,
  "width": 600,
  "height": 600,
  "data": data_CarcinogenicityRodent,
  "xField": "Probability (Carcinogenicity rodent composite)",
  "yField": "RI (Carcinogenicity rodent composite)",
  "colorField": "Class",
  "sizeLegend": {
        "title": {"title": ''},
  },
  "tooltip": {
    "title": 'AAAs No.',
    "showTitle": 'True',
  },
  "color": [
    "r(0.4, 0.3, 0.7) 0:rgba(255,255,255,0.5) 1:#ffd500",
    "r(0.4, 0.4, 0.7) 0:rgba(255,255,255,0.5) 1:#82cab2",
    "r(0.4, 0.4, 0.7) 0:rgba(255,255,255,0.5) 1:#193442",
  ],
  "sizeField": "Molecular Weight",
  "size": [1, 20],
  "shape": "circle",
  "pointStyle": {'fillOpacity': 0.8, 'stroke': '#bbb'},
  "yAxis": {
    "nice": True,
    "title": {"text": 'Reliability of Carcinogenicity Rodent Composite'},
    "line": {
      "style": {
        "stroke": "#eee",
      },
    },
  },
  "xAxis": {
    "title": {"text": 'Probability (Carcinogenicity Rodent Composite)'},
    "grid": {
      "line": {
        "style": {
          "stroke": "#eee",
        },
      },
    },
    "line": {
      "style": {
        "stroke": "#eee",
      },
    },
  },
})
scatterPlot.render("fig/Genotoxicity/Carcinogenicity Rodent.html")
scatterPlot.set_options({
  "appendPadding": 32,
  "width": 600,
  "height": 600,
  "data": data_CarcinogenicityRat,
  "xField": "Probability (Carcinogenicity rat composite)",
  "yField": "RI (Carcinogenicity rat composite)",
  "colorField": "Class",
  "sizeLegend": {
        "title": {"title": ''},
  },
  "tooltip": {
    "title": 'AAAs No.',
    "showTitle": 'True',
  },
  "color": [
    "r(0.4, 0.3, 0.7) 0:rgba(255,255,255,0.5) 1:#ffd500",
    "r(0.4, 0.4, 0.7) 0:rgba(255,255,255,0.5) 1:#82cab2",
    "r(0.4, 0.4, 0.7) 0:rgba(255,255,255,0.5) 1:#193442",
  ],
  "sizeField": "Molecular Weight",
  "size": [1, 20],
  "shape": "circle",
  "pointStyle": {'fillOpacity': 0.8, 'stroke': '#bbb'},
  "yAxis": {
    "nice": True,
    "title": {"text": 'Reliability of RI Carcinogenicity Rat Composite'},
    "line": {
      "style": {
        "stroke": "#eee",
      },
    },
  },
  "xAxis": {
    "title": {"text": 'Probability (Carcinogenicity Rat Composite)'},
    "grid": {
      "line": {
        "style": {
          "stroke": "#eee",
        },
      },
    },
    "line": {
      "style": {
        "stroke": "#eee",
      },
    },
  },
})
scatterPlot.render("fig/Genotoxicity/Carcinogenicity Rat.html")
