# Supplementary material for: Computational Analysis of Naturally Occurring Aristolochic Acid Analogues and Their Biological Sources
Source: Biomolecules. 2021 Sep 11;11(9):1344. doi: 10.3390/biom11091344 (PMC8471445; doi:10.3390/biom11091344)
Supplement: Supplementary file 1 [file biomolecules-11-01344-s001.zip › Supplementary Materials/Supplementary Data/Supplementary Data 8/Analysis of computer predicted health effects of aristolochic acid analogues.py]

# Note:
# Scripts that were used for analysing of computer predicted health effects of aristolochic acid analogues described in
# "Computational analysis of naturally occurring aristolochic acid analogues and their biological sources"
# Tingjun Xu et al.
import pandas as pd
from pyg2plot import Plot
# Import computer predicted toxicity data
df = pd.read_excel('Data/Computer predicted toxicity data of aristolochic acid analogues.xlsx', header=1)
data_Eye_Skin = []
data_Blood_Cardiovascular = []
data_Lungs_Gastrointestinal = []
data_Kidney_Liver = []
for i in df.index.values:
    row_data = df.loc[i, ['AAAs No.', 'Probability of Skin Irritation', 'Probability of Eye Irritation',
                          'Molecular Weight', 'Class']].to_dict()
    data_Eye_Skin.append(row_data)
    row_data = df.loc[i, ['AAAs No.', 'Probability of Health Effects (Blood)', 'Probability of Health Effects (Cardiovascular)',
                          'Molecular Weight', 'Class']].to_dict()
    data_Blood_Cardiovascular.append(row_data)
    row_data = df.loc[i, ['AAAs No.', 'Probability of Health Effects (Gastrointestinal)', 'Probability of Health Effects (Lungs)',
                          'Molecular Weight', 'Class']].to_dict()
    data_Lungs_Gastrointestinal.append(row_data)
    row_data = df.loc[i, ['AAAs No.', 'Probability of Health Effects (Kidney)', 'Probability of Health Effects (Liver)',
                          'Molecular Weight', 'Class']].to_dict()
    data_Kidney_Liver.append(row_data)
# Charting analysis:
scatterPlot = Plot("Scatter")
scatterPlot.set_options({
  "appendPadding": 32,
  "width": 600,
  "height": 600,
  "data": data_Eye_Skin,
  "xField": "Probability of Skin Irritation",
  "yField": "Probability of Eye Irritation",
  "colorField": "Class",
  "sizeLegend": {
    "title": {"title": ''},
  },
  "tooltip": {
    "title": 'AAAs No.',
    "showTitle": 'True',
  },
  "color": [
    "r(0.4, 0.3, 0.7) 0:rgba(255,255,255,0.5) 1:#ffd500",
    "r(0.4, 0.4, 0.7) 0:rgba(255,255,255,0.5) 1:#82cab2",
    "r(0.4, 0.4, 0.7) 0:rgba(255,255,255,0.5) 1:#193442",
  ],
  "sizeField": "Molecular Weight",
  "size": [1, 20],
  "shape": "circle",
  "pointStyle": {'fillOpacity': 0.8, 'stroke': '#bbb'},
  "yAxis": {
    "nice": True,
    "title": {"text": 'Probability of Eye Irritation'},
    "line": {
      "style": {
        "stroke": "#eee",
      },
    },
  },
  "xAxis": {
    "title": {"text": 'Probability of Skin Irritation'},
    "grid": {
      "line": {
        "style": {
          "stroke": "#eee",
        },
      },
    },
    "line": {
      "style": {
        "stroke": "#eee",
      },
    },
  },
})
scatterPlot.render("fig/Health effects/Eye_Skin.html")
scatterPlot.set_options({
  "appendPadding": 32,
  "width": 600,
  "height": 600,
  "data": data_Blood_Cardiovascular,
  "xField": "Probability of Health Effects (Blood)",
  "yField": "Probability of Health Effects (Cardiovascular)",
  "colorField": "Class",
  "sizeLegend": {
    "title": {"title": ''},
  },
  "tooltip": {
    "title": 'AAAs No.',
    "showTitle": 'True',
  },
  "color": [
    "r(0.4, 0.3, 0.7) 0:rgba(255,255,255,0.5) 1:#ffd500",
    "r(0.4, 0.4, 0.7) 0:rgba(255,255,255,0.5) 1:#82cab2",
    "r(0.4, 0.4, 0.7) 0:rgba(255,255,255,0.5) 1:#193442",
  ],
  "sizeField": "Molecular Weight",
  "size": [1, 20],
  "shape": "circle",
  "pointStyle": {'fillOpacity': 0.8, 'stroke': '#bbb'},
  "yAxis": {
    "nice": True,
    "title": {"text": 'Probability of Health Effects (Cardiovascular)'},
    "line": {
      "style": {
        "stroke": "#eee",
      },
    },
  },
  "xAxis": {
    "title": {"text": 'Probability of Health Effects (Blood)'},
    "grid": {
      "line": {
        "style": {
          "stroke": "#eee",
        },
      },
    },
    "line": {
      "style": {
        "stroke": "#eee",
      },
    },
  },
})
scatterPlot.render("fig/Health effects/Blood_Cardiovascular.html")
scatterPlot.set_options({
  "appendPadding": 32,
  "width": 600,
  "height": 600,
  "data": data_Kidney_Liver,
  "xField": "Probability of Health Effects (Liver)",
  "yField": "Probability of Health Effects (Kidney)",
  "colorField": "Class",
  "sizeLegend": {
    "title": {"title": ''},
  },
  "tooltip": {
    "title": 'AAAs No.',
    "showTitle": 'True',
  },
  "color": [
    "r(0.4, 0.3, 0.7) 0:rgba(255,255,255,0.5) 1:#ffd500",
    "r(0.4, 0.4, 0.7) 0:rgba(255,255,255,0.5) 1:#82cab2",
    "r(0.4, 0.4, 0.7) 0:rgba(255,255,255,0.5) 1:#193442",
  ],
  "sizeField": "Molecular Weight",
  "size": [1, 20],
  "shape": "circle",
  "pointStyle": {'fillOpacity': 0.8, 'stroke': '#bbb'},
  "yAxis": {
    "nice": True,
    "title": {"text": 'Probability of Health Effects (Kidney)'},
    "line": {
      "style": {
        "stroke": "#eee",
      },
    },
  },
  "xAxis": {
    "title": {"text": 'Probability of Health Effects (Liver)'},
    "grid": {
      "line": {
        "style": {
          "stroke": "#eee",
        },
      },
    },
    "line": {
      "style": {
        "stroke": "#eee",
      },
    },
  },
})
scatterPlot.render("fig/Health effects/Kidney_Liver.html")
scatterPlot.set_options({
  "appendPadding": 32,
  "width": 600,
  "height": 600,
  "data": data_Lungs_Gastrointestinal,
  "xField": "Probability of Health Effects (Lungs)",
  "yField": "Probability of Health Effects (Gastrointestinal)",
  "colorField": "Class",
  "sizeLegend": {
    "title": {"title": ''},
  },
  "tooltip": {
    "title": 'AAAs No.',
    "showTitle": 'True',
  },
  "color": [
    "r(0.4, 0.3, 0.7) 0:rgba(255,255,255,0.5) 1:#ffd500",
    "r(0.4, 0.4, 0.7) 0:rgba(255,255,255,0.5) 1:#82cab2",
    "r(0.4, 0.4, 0.7) 0:rgba(255,255,255,0.5) 1:#193442",
  ],
  "sizeField": "Molecular Weight",
  "size": [1, 20],
  "shape": "circle",
  "pointStyle": {'fillOpacity': 0.8, 'stroke': '#bbb'},
  "yAxis": {
    "nice": True,
    "title": {"text": 'Probability of Health Effects (Gastrointestinal)'},
    "line": {
      "style": {
        "stroke": "#eee",
      },
    },
  },
  "xAxis": {
    "title": {"text": 'Probability of Health Effects (Lungs)'},
    "grid": {
      "line": {
        "style": {
          "stroke": "#eee",
        },
      },
    },
    "line": {
      "style": {
        "stroke": "#eee",
      },
    },
  },
})
scatterPlot.render("fig/Health effects/Lungs_Gastrointestinal.html")
