# Supplementary material for: Computational Analysis of Naturally Occurring Aristolochic Acid Analogues and Their Biological Sources
Source: Biomolecules. 2021 Sep 11;11(9):1344. doi: 10.3390/biom11091344 (PMC8471445; doi:10.3390/biom11091344)
Supplement: Supplementary file 1 [file biomolecules-11-01344-s001.zip › Supplementary Materials/Supplementary Data/Supplementary Data 8/Analysis of exclusive aristolochic acid analogues.py]

# Note:
# Scripts that were used for analysing exclusive eristolochic acid analogues described in
# "Computational analysis of naturally occurring aristolochic acid analogues and their biological sources"
# Tingjun Xu et al.
from rdkit import Chem
from rdkit.Chem import AllChem
from rdkit.Chem.Draw import SimilarityMaps
import matplotlib.pyplot as plt
# Aristolochic acid analogues:
m1a = Chem.MolFromSmiles("O=C(c1c2c([N+]([O-])=O)cc(cccc3)c3c2c(OCO4)c4c1)O")  # Aristolochic acid II.
m2a = Chem.MolFromSmiles("O=C1Nc(cc2c3cccc2)c4c3c5c(OCO5)cc14")  # Aristolactam II.
m3a = Chem.MolFromSmiles("CN1C(C(c2c3c1cc(cccc4)c4c3c(OCO5)c5c2)=O)=O")   # Cepharadione A.
# Exclusive aristolochic acid analogues:
m1b = Chem.MolFromSmiles("O=C(c1c2ccc(cccc3)c3c2c(OCO4)c4c1)O")  # Aristolic acid II.
m2b = Chem.MolFromSmiles("COc(c(C(O)=O)c(O)c1C2=O)c3c1c(N2)cc4c3cccc4")  # Aristolactam DII.
m3b = Chem.MolFromSmiles("O=C1Nc(cc2c3cccc2)c4c3cc(O)cc4C1=O")   # 1-Desmethoxy-4,5-dioxodehydorasimilobine.
# Computing for the Gasteiger partial charges of aristolochic acid analogues:
# Aristolochic acid II:
AllChem.ComputeGasteigerCharges(m1a)
contribs1a = [m1a.GetAtomWithIdx(i).GetDoubleProp('_GasteigerCharge') for i in range(m1a.GetNumAtoms())]
fig1a = SimilarityMaps.GetSimilarityMapFromWeights(m1a, contribs1a, colorMap=None, contourLines=10)
plt.figure = fig1a
plt.savefig("exfig/fig1a.png", dpi=75, bbox_inches='tight')
# Aristolactam II:
AllChem.ComputeGasteigerCharges(m1b)
contribs1b = [m1b.GetAtomWithIdx(i).GetDoubleProp('_GasteigerCharge') for i in range(m1b.GetNumAtoms())]
fig1b = SimilarityMaps.GetSimilarityMapFromWeights(m1b, contribs1b, colorMap=None, contourLines=10)
plt.figure = fig1b
plt.savefig("exfig/fig1b.png", dpi=75, bbox_inches='tight')
# Cepharadione A:
AllChem.ComputeGasteigerCharges(m2a)
contribs2a = [m2a.GetAtomWithIdx(i).GetDoubleProp('_GasteigerCharge') for i in range(m2a.GetNumAtoms())]
fig2a = SimilarityMaps.GetSimilarityMapFromWeights(m2a, contribs2a, colorMap=None, contourLines=10)
plt.figure = fig2a
plt.savefig("exfig/fig2a.png", dpi=75, bbox_inches='tight')
# Computing for the Gasteiger partial charges of exclusive aristolochic acid analogues:
# Aristolic acid II:
AllChem.ComputeGasteigerCharges(m2b)
contribs2b = [m2b.GetAtomWithIdx(i).GetDoubleProp('_GasteigerCharge') for i in range(m2b.GetNumAtoms())]
fig2b = SimilarityMaps.GetSimilarityMapFromWeights(m2b, contribs2b, colorMap=None, contourLines=10)
plt.figure = fig2b
plt.savefig("exfig/fig2b.png", dpi=75, bbox_inches='tight')
# Aristolactam DII:
AllChem.ComputeGasteigerCharges(m3a)
contribs3a = [m3a.GetAtomWithIdx(i).GetDoubleProp('_GasteigerCharge') for i in range(m3a.GetNumAtoms())]
fig3a = SimilarityMaps.GetSimilarityMapFromWeights(m3a, contribs3a, colorMap=None, contourLines=10)
plt.figure = fig3a
plt.savefig("exfig/fig3a.png", dpi=75, bbox_inches='tight')
# 1-Desmethoxy-4,5-dioxodehydorasimilobine:
AllChem.ComputeGasteigerCharges(m3b)
contribs3b = [m3b.GetAtomWithIdx(i).GetDoubleProp('_GasteigerCharge') for i in range(m3b.GetNumAtoms())]
fig3b = SimilarityMaps.GetSimilarityMapFromWeights(m3b, contribs3b, colorMap=None, contourLines=10)
plt.figure = fig3b
plt.savefig("exfig/fig3b.png", dpi=75, bbox_inches='tight')
# Computing for the atomic contributions to the similarity between aristolochic acid analogues and the exclusive ones:
# Aristolochic acids:
fp1 = SimilarityMaps.GetAPFingerprint(m1a, fpType='normal')
fig1, maxweight = SimilarityMaps.GetSimilarityMapForFingerprint(m1a, m1b, SimilarityMaps.GetMorganFingerprint)
plt.figure = fig1
plt.savefig("exfig/fig1.png", dpi=75, bbox_inches='tight')
# Aristolactams:
fp2 = SimilarityMaps.GetAPFingerprint(m2a, fpType='normal')
fig2, maxweight = SimilarityMaps.GetSimilarityMapForFingerprint(m2a, m2b, SimilarityMaps.GetMorganFingerprint)
plt.figure = fig2
plt.savefig("exfig/fig2.png", dpi=75, bbox_inches='tight')
# 4,5-Dioxoaporphines:
fp3 = SimilarityMaps.GetAPFingerprint(m3a, fpType='normal')
fig3, maxweight = SimilarityMaps.GetSimilarityMapForFingerprint(m3a, m3b, SimilarityMaps.GetMorganFingerprint)
plt.figure = fig3
plt.savefig("exfig/fig3.png", dpi=75, bbox_inches='tight')
