# Supplementary material for: Computational Analysis of Naturally Occurring Aristolochic Acid Analogues and Their Biological Sources
Source: Biomolecules. 2021 Sep 11;11(9):1344. doi: 10.3390/biom11091344 (PMC8471445; doi:10.3390/biom11091344)
Supplement: Supplementary file 1 [file biomolecules-11-01344-s001.zip › Supplementary Materials/Supplementary Data/Supplementary Data 8/Analysis of relationship of aristolochic acid analogues and their biological sources.py]

# Note:
# Scripts that were used for analysing of relationship of aristolochic acid analogues and their biological sources
# described in "Computational analysis of naturally occurring aristolochic acid analogues and their biological sources"
# Tingjun Xu et al.
import pandas as pd
import numpy as np
from pyg2plot import Plot
# Import data
df = pd.read_excel('Data/Relational data between aristolochic acid analogues and their biological sources.xlsx',
                   header=0)
data = []
for i in df.index.values:
    row_data = df.loc[i, ['Biological sources', 'Aristolochic acid analogues',
                          'Relationship', 'Compound Name']].to_dict()
    data.append(row_data)
# Charting analysis of relationship between aristolochic acid analogues and their biological sources
scatterPlot = Plot("Heatmap")
scatterPlot.set_options({
  "width": 600,
  "height": 600,
  "autoFit": "true",
  "data": data,
  "tooltip": {
    "title": 'Aristolochic acid analogues',
    "showTitle": 'True',
  },
  "yField": "Biological sources",
  "xField": "Aristolochic acid analogues",
  "colorField": "Relationship",
  "shape": 'circle',
  "color": '#000000',
  "reflect": 'y',
  "yAxis": {
    "title": {"text": 'Biological Sources'},
  },
  "xAxis": {
    "title": {"text": 'Aristolochic Acid Analogues'},
    "label": {
      "autoRotate": 'true',
      "rotate": '',
      },
    },
})
scatterPlot.render("fig/Analysis of relationship of aristolochic acid analogues and their biological sources.html")
