# Supplementary material for: Computational Analysis of Naturally Occurring Aristolochic Acid Analogues and Their Biological Sources
Source: Biomolecules. 2021 Sep 11;11(9):1344. doi: 10.3390/biom11091344 (PMC8471445; doi:10.3390/biom11091344)
Supplement: Supplementary file 1 [file biomolecules-11-01344-s001.zip › Supplementary Materials/Supplementary Data/Supplementary Data 8/Analysis of the chemical space of aristolochic acid analogues.py]

# Note:
# Scripts that were used for analysing of the chemical space of aristolochic acid analogues described in
# "Computational analysis of naturally occurring aristolochic acid analogues and their biological sources"
# Tingjun Xu et al.
import pandas as pd
import numpy as np
from pyg2plot import Plot
# Import chemical properties of aristolochic acid analogues
df = pd.read_excel('Data/Supplementary chemical properties of aristolochic acid analogues.xlsx')
data = []
dataAtoms = []
for i in df.index.values:
    row_data = df.loc[i, ['AAAs No.', 'Class', 'CLogP', 'TPSA', 'Molecular Weight']].to_dict()
    data.append(row_data)
# Calculating values
Num1 = df.loc[df['Class'] == 'Aristolochic acids', ['C']].aggregate(np.size)
Num2 = df.loc[df['Class'] == 'Aristolactams', ['C']].aggregate(np.size)
Num3 = df.loc[df['Class'] == '4,5-Dioxoaporphines', ['C']].aggregate(np.size)
NumC_Mean1 = df.loc[df['Class'] == 'Aristolochic acids', ['C']].aggregate(np.mean)
NumC_Mean2 = df.loc[df['Class'] == 'Aristolactams', ['C']].aggregate(np.mean)
NumC_Mean3 = df.loc[df['Class'] == '4,5-Dioxoaporphines', ['C']].aggregate(np.mean)
NumH_Mean1 = df.loc[df['Class'] == 'Aristolochic acids', ['H']].aggregate(np.mean)
NumH_Mean2 = df.loc[df['Class'] == 'Aristolactams', ['H']].aggregate(np.mean)
NumH_Mean3 = df.loc[df['Class'] == '4,5-Dioxoaporphines', ['H']].aggregate(np.mean)
NumO_Mean1 = df.loc[df['Class'] == 'Aristolochic acids', ['O']].aggregate(np.mean)
NumO_Mean2 = df.loc[df['Class'] == 'Aristolactams', ['O']].aggregate(np.mean)
NumO_Mean3 = df.loc[df['Class'] == '4,5-Dioxoaporphines', ['O']].aggregate(np.mean)
NumN_Mean1 = df.loc[df['Class'] == 'Aristolochic acids', ['N']].aggregate(np.mean)
NumN_Mean2 = df.loc[df['Class'] == 'Aristolactams', ['N']].aggregate(np.mean)
NumN_Mean3 = df.loc[df['Class'] == '4,5-Dioxoaporphines', ['N']].aggregate(np.mean)
# Average number of atoms
dataAtoms = [{'ATOM': 'Number of compounds', 'Class': 'Aristolochic acids', 'Num': int(Num1[0])},
             {'ATOM': 'Number of compounds', 'Class': 'Aristolactams', 'Num': int(Num2[0])},
             {'ATOM': 'Number of compounds', 'Class': '4,5-Dioxoaporphines', 'Num': int(Num3[0])},
             {'ATOM': 'Average number of carbon atoms', 'Class': 'Aristolochic acids',
              'Num': int(NumC_Mean1[0])},
             {'ATOM': 'Average number of carbon atoms', 'Class': 'Aristolactams',
              'Num': int(NumC_Mean2[0])},
             {'ATOM': 'Average number of carbon atoms', 'Class': '4,5-Dioxoaporphines',
              'Num': int(NumC_Mean3[0])},
             {'ATOM': 'Average number of hydrogen atoms', 'Class': 'Aristolochic acids',
              'Num': int(NumH_Mean1[0])},
             {'ATOM': 'Average number of hydrogen atoms', 'Class': 'Aristolactams',
              'Num': int(NumH_Mean2[0])},
             {'ATOM': 'Average number of hydrogen atoms', 'Class': '4,5-Dioxoaporphines',
              'Num': int(NumH_Mean3[0])},
             {'ATOM': 'Average number of oxygen atoms', 'Class': 'Aristolochic acids',
              'Num': int(NumO_Mean1[0])},
             {'ATOM': 'Average number of oxygen atoms', 'Class': 'Aristolactams',
              'Num': int(NumO_Mean2[0])},
             {'ATOM': 'Average number of oxygen atoms', 'Class': '4,5-Dioxoaporphines',
              'Num': int(NumO_Mean3[0])},
             {'ATOM': 'Average number of nitrogen atoms', 'Class': 'Aristolochic acids',
              'Num': int(NumN_Mean1[0])},
             {'ATOM': 'Average number of nitrogen atoms', 'Class': 'Aristolactams',
              'Num': int(NumN_Mean2[0])},
             {'ATOM': 'Average number of nitrogen atoms', 'Class': '4,5-Dioxoaporphines',
              'Num': int(NumN_Mean3[0])}]
# Charting analysis of average number of atoms
radarPlot = Plot("Radar")
radarPlot.set_options({
  "width": 600,
  "height": 600,
  "data": dataAtoms,
  "xField": "ATOM",
  "yField": "Num",
  "seriesField": "Class",
  "tooltip": {
        "title": 'AAAs No.',
        "showTitle": 'True',
    },
  "color": [
    "r(0.4, 0.3, 0.7) 0:rgba(255,255,255,0.5) 1:#d62728",
    "r(0.4, 0.4, 0.7) 0:rgba(255,255,255,0.5) 1:#2ca02c",
    "r(0.4, 0.4, 0.7) 0:rgba(255,255,255,0.5) 1:#193442",
  ],
  "meta": {
    "score": {
      "alias": '',
      "min": "0",
      "max": "125",
    },
  },
  "xAxis": {
    "line": "null",
    "tickLine": "null",
    "grid": {
      "line": {
        "style": {
          "lineDash": "null",
                  },
                },
              },
            },
  "area": {},
  "point": {
    "size": "2",
           },
})
radarPlot.render("fig/Analysis of molecular properties of aristolochic acid analogues.html")
# Charting analysis of molecular properties
scatterPlot = Plot("Scatter")
scatterPlot.set_options({
  "appendPadding": 32,
  "width": 600,
  "height": 600,
  "data": data,
  "xField": "CLogP",
  "yField": "TPSA",
  "colorField": "Class",
  "tooltip": {
        "title": 'AAAs No.',
        "showTitle": 'True',
    },
  "sizeLegend": {
        "title": {"title": ''},
    },
  "color": [
    "r(0.4, 0.3, 0.7) 0:rgba(255,255,255,0.5) 1:#ffd500",
    "r(0.4, 0.4, 0.7) 0:rgba(255,255,255,0.5) 1:#82cab2",
    "r(0.4, 0.4, 0.7) 0:rgba(255,255,255,0.5) 1:#193442",
  ],
  "sizeField": "Molecular Weight",
  "size": [1, 20],
  "shape": "circle",
  "pointStyle": {'fillOpacity': 0.8, 'stroke': '#bbb'},
  "yAxis": {
    "nice": True,
    "title": {"text": 'TPSA'},
    "line": {
      "style": {
        "stroke": "#eee",
      },
    },
  },
  "xAxis": {
    "title": {"text": 'CLogP'},
    "grid": {
      "line": {
        "style": {
          "stroke": "#eee",
        },
      },
    },
    "line": {
      "style": {
        "stroke": "#eee",
      },
    },
  },
})
scatterPlot.render("fig/Analysis of molecular properties of aristolochic acid analogues.html")
