# Supplementary material for: Computational Analysis of Naturally Occurring Aristolochic Acid Analogues and Their Biological Sources
Source: Biomolecules. 2021 Sep 11;11(9):1344. doi: 10.3390/biom11091344 (PMC8471445; doi:10.3390/biom11091344)
Supplement: Supplementary file 1 [file biomolecules-11-01344-s001.zip › Supplementary Materials/Supplementary Data/Supplementary Data 8/Computation for molecular properties of aristolochic acid analogues.py]

# Note:
# Scripts that were used for calculating the molecular properties of aristolochic acid analogues described in
# "Computational analysis of naturally occurring aristolochic acid analogues and their biological sources"
# Tingjun Xu et al.
from rdkit import Chem
from rdkit.Chem import Descriptors
import pandas as pd
import re
# Import SMILES data of aristolochic acid analogues:
sheet = pd.read_excel('Result of aristolochic acid analogues.xlsx')
for row in sheet.index.values:
    m = Chem.MolFromSmiles(sheet.loc[row, 'SMILES'])
    try:
        Inchi = Chem.MolToInchi(m)  # Inchi.
        InchiKey = Chem.MolToInchiKey(m)  # InchiKey.
        MolWt = Descriptors.MolWt(m)  # Molecular Weight.
        TPSA = Descriptors.TPSA(m)  # Topological Polar Surface Area.
        MolLogP = Descriptors.MolLogP(m)  # Wildman-Crippen LogP value.
        MFs = re.search(r'\/\w+\/', Inchi, re.M | re.I)  # Search the Molecular Formula string form Inchi string.
        if MFs:
            MF = re.sub(r'/', "", MFs.group(0))  # Molecular Formula.
            Cs = re.search(r'C\d+', MF, re.M | re.I)
            if Cs:
                NumC = int(re.sub(r'C', "", Cs.group(0)))  # Count number of carbon atoms.
            else:
                NumC = 0
            Hs = re.search(r'H\d+', MF, re.M | re.I)
            if Hs:
                NumH = int(re.sub(r'H', "", Hs.group(0)))  # Count number of hydrogen atoms.
            else:
                NumH = 0
            Ns = re.search(r'N\d+', MF, re.M | re.I)
            if Ns:
                NumN = int(re.sub(r'N', "", Ns.group(0)))  # Count number of nitrogen atoms.
            else:
                NumN = 0
            Os = re.search(r'O\d+', MF, re.M | re.I)
            if Os:
                NumO = int(re.sub(r'O', "", Os.group(0)))  # Count number of oxygen atoms.
            else:
                NumO = 0
    except:
        MF = None
    print('Inchi: ' + Inchi)
    print('InchiKey: ' + InchiKey)
    print('Molecular Weight: ' + str(MolWt))
    print('Topological Polar Surface Area: ' + str(TPSA))
    print('CLogP: ' + str(MolLogP))
    print('Molecular Formula: ' + MF)
    print('Number of carbon atoms: ' + str(NumC))
    print('Number of hydrogen atoms: ' + str(NumH))
    print('Number of oxygen atoms: ' + str(NumC))
    print('Number of nitrogen atoms: ' + str(NumN))
