# Supplementary material for: Computational Analysis of Naturally Occurring Aristolochic Acid Analogues and Their Biological Sources
Source: Biomolecules. 2021 Sep 11;11(9):1344. doi: 10.3390/biom11091344 (PMC8471445; doi:10.3390/biom11091344)
Supplement: Supplementary file 1 [file biomolecules-11-01344-s001.zip › Supplementary Materials/Supplementary Data/Supplementary Data 8/Virtual screening of aristolochic acid analogues.py]

# Note:
# Scripts that were used for virtual screening of naturally occurring aristolochic acid analogues described in
# "Computational analysis of naturally occurring aristolochic acid analogues and their biological sources"
# Tingjun Xu et al.
from rdkit import Chem
from rdkit.Chem import rdFMCS
from rdkit.Chem import Draw
import pymssql
# Computing for Maximum Common Substructures of reported aristolochic acid analogues:
# Import reported structures of aristolochic acid analogues:
# Aristolochic acids:
AAA1a = Chem.MolFromSmiles("COc1c2cc([N+]([O-])=O)c(c(C(O)=O)cc3c4OCO3)c4c2ccc1")  # Aristolochic acid I.
AAA1b = Chem.MolFromSmiles("O=C(c1c2c([N+]([O-])=O)cc(cccc3)c3c2c(OCO4)c4c1)O")  # Aristolochic acid II.
AAA1c = Chem.MolFromSmiles("COC(c1c2c([N+]([O-])=O)cc(cccc3)c3c2c(OC)c(OC)c1)=O")  # Ariskanin A.
# ... ...
AAA1 = [AAA1a, AAA1b, AAA1c]  # AAA1 = [AAA1a, AAA1b, AAA1c, ...].
# Aristolactams:
AAA2a = Chem.MolFromSmiles("COc1c2cc3c(c(C(N3)=O)cc4c5OCO4)c5c2ccc1")  # Aristolactam I.
AAA2b = Chem.MolFromSmiles("O=C1Nc(cc2c3cccc2)c4c3c5c(OCO5)cc14")  # Aristolactam II.
AAA2c = Chem.MolFromSmiles("COc(cc1C2=O)c(OC)c3c1c(N2)cc4c3cccc4")  # Cepharanone B.
# ... ...
AAA2 = [AAA2a, AAA2b, AAA2c]  # AAA2 = [AAA2a, AAA2b, AAA2c, ...].
# 4,5-Dioxoaporphines:
AAA3a = Chem.MolFromSmiles("CN1C(C(c2c3c1cc(cccc4)c4c3c(OCO5)c5c2)=O)=O")  # Cepharadione A.
AAA3b = Chem.MolFromSmiles("COc(cc1C2=O)c(OC)c3c1c(NC2=O)cc4c3cccc4")  # Norcepharadione B.
AAA3c = Chem.MolFromSmiles("COc1c2c3c(NC(C2=O)=O)cc(cccc4)c4c3c(OC)c1OC")  # Ouregidione.
# ... ...
AAA3 = [AAA3a, AAA3b, AAA3c]  # AAA3 = [AAA3a, AAA3b, AAA3c, ...].
# Computing for Maximum Common Substructures:
res1 = rdFMCS.FindMCS(AAA1).smartsString
res2 = rdFMCS.FindMCS(AAA2).smartsString
res3 = rdFMCS.FindMCS(AAA3).smartsString
# Maximum Common Substructures:
MCS1 = Chem.MolFromSmarts(res1)  # Maximum common substructure of aristolochic acids.
MCS2 = Chem.MolFromSmarts(res2)  # Maximum common substructure of aristolactams.
MCS3 = Chem.MolFromSmarts(res3)  # Maximum common substructure of 4,5-dioxoaporphines.
# Virtual screening of naturally occurring aristolochic acid analogues form a natural product database:
# Connect to database server:
conn = pymssql.connect(server="DatabaseServer", database="NaturalProduct")
cursor = conn.cursor()
# Import structure data of natural products:
cursor.execute('SELECT Mol FROM NaturalProduct')
row = cursor.fetchone()
# Virtual screening:
while row:
    try:
        TargetMol = Chem.MolFromMolBlock(row[0])
        Result = 'Not hit.'
        # Determine if the target natural product molecule contains maximum common substructure of aristolochic acids:
        IsSub = TargetMol.HasSubstructMatch(MCS1)
        if IsSub:
            Result = 'Potential aristolochic acids.'
        # Determine if the target natural product molecule contains maximum common substructure of aristolactams:
        IsSub = TargetMol.HasSubstructMatch(MCS2)
        if IsSub:
            Result = 'Potential aristolactams.'
        # Determine if the target natural product molecule contains maximum common substructure of 4,5-dioxoaporphines:
        IsSub = TargetMol.HasSubstructMatch(MCS3)
        if IsSub:
            Result = 'Potential 4,5-dioxoaporphines.'
    except:
        Result = 'Error occurred in matching!'
    # Output result:
    Draw.MolToImage(TargetMol)
    print(Result)
    row = cursor.fetchone()
conn.close()
